# Supplementary material for: Proteomic analysis of proteome and histone post-translational modifications in heat shock protein 90 inhibition-mediated bladder cancer therapeutics
Source: Sci Rep. 2017 Mar 15;7:201. doi: 10.1038/s41598-017-00143-6 (PMC5427839; doi:10.1038/s41598-017-00143-6)
Supplement: Supplementary file 1 — Supplemental Table S1 [file 41598_2017_143_MOESM1_ESM.xml]

<?xml version="1.0" encoding="UTF-8"?>
<?mso-application progid="Excel.Sheet"?><Workbook xmlns:o="urn:schemas-microsoft-com:office:office" xmlns:x="urn:schemas-microsoft-com:office:excel" xmlns:html="http://www.w3.org/TR/REC-html40" xmlns:ss="urn:schemas-microsoft-com:office:spreadsheet">
 <DocumentProperties xmlns="urn:schemas-microsoft-com:office:office">
  <Author>zeyu.md@hotmail.com</Author>
  <LastAuthor>Li, Quentin (NIH/NCI) [E]</LastAuthor>
  <Created>2015-03-31T18:22:08Z</Created>
  <LastSaved>2017-01-10T16:35:10Z</LastSaved>
  <Company>Hewlett-Packard</Company>
  <Version>16.00</Version>
 </DocumentProperties>
 <OfficeDocumentSettings xmlns="urn:schemas-microsoft-com:office:office">
  <AllowPNG/>
 </OfficeDocumentSettings>
 <ExcelWorkbook xmlns="urn:schemas-microsoft-com:office:excel">
  <WindowHeight>8520</WindowHeight>
  <WindowWidth>20730</WindowWidth>
  <WindowTopX>0</WindowTopX>
  <WindowTopY>60</WindowTopY>
  <ProtectStructure>False</ProtectStructure>
  <ProtectWindows>False</ProtectWindows>
 </ExcelWorkbook>
 <Styles>
  <Style ss:ID="Default" ss:Name="Normal">
   <Alignment ss:Vertical="Bottom"/>
   <Borders/>
   <Font ss:FontName="Calibri" x:Family="Swiss" ss:Size="11" ss:Color="#000000"/>
   <Interior/>
   <NumberFormat/>
   <Protection/>
  </Style>
  <Style ss:ID="m176767376">
   <Alignment ss:Horizontal="Center" ss:Vertical="Bottom" ss:WrapText="1"/>
   <Borders>
    <Border ss:Position="Bottom" ss:LineStyle="Continuous" ss:Weight="2"/>
    <Border ss:Position="Left" ss:LineStyle="Continuous" ss:Weight="2"/>
    <Border ss:Position="Right" ss:LineStyle="Continuous" ss:Weight="2"/>
    <Border ss:Position="Top" ss:LineStyle="Continuous" ss:Weight="2"/>
   </Borders>
  </Style>
  <Style ss:ID="s16">
   <Interior/>
  </Style>
  <Style ss:ID="s17">
   <Borders>
    <Border ss:Position="Bottom" ss:LineStyle="Continuous" ss:Weight="1"/>
    <Border ss:Position="Top" ss:LineStyle="Continuous" ss:Weight="1"/>
   </Borders>
  </Style>
  <Style ss:ID="s18">
   <Borders/>
   <Font ss:FontName="Calibri" x:Family="Swiss" ss:Size="11" ss:Color="#000000" ss:Bold="1"/>
  </Style>
  <Style ss:ID="s19">
   <Borders/>
  </Style>
  <Style ss:ID="s20">
   <Borders>
    <Border ss:Position="Left" ss:LineStyle="Continuous" ss:Weight="2"/>
   </Borders>
   <Font ss:FontName="Calibri" x:Family="Swiss" ss:Size="11" ss:Color="#000000" ss:Bold="1"/>
  </Style>
  <Style ss:ID="s21">
   <Borders>
    <Border ss:Position="Right" ss:LineStyle="Continuous" ss:Weight="2"/>
   </Borders>
   <Font ss:FontName="Calibri" x:Family="Swiss" ss:Size="11" ss:Color="#000000" ss:Bold="1"/>
  </Style>
  <Style ss:ID="s22">
   <Borders>
    <Border ss:Position="Left" ss:LineStyle="Continuous" ss:Weight="2"/>
   </Borders>
   <Interior/>
  </Style>
  <Style ss:ID="s23">
   <Borders/>
   <Interior/>
   <NumberFormat/>
  </Style>
  <Style ss:ID="s24">
   <Borders/>
   <Interior/>
  </Style>
  <Style ss:ID="s25">
   <Borders>
    <Border ss:Position="Right" ss:LineStyle="Continuous" ss:Weight="2"/>
   </Borders>
   <Interior/>
  </Style>
  <Style ss:ID="s26">
   <Borders/>
   <Font ss:FontName="Calibri" x:Family="Swiss" ss:Size="12" ss:Color="#000000" ss:Bold="1"/>
  </Style>
  <Style ss:ID="s27">
   <Borders>
    <Border ss:Position="Bottom" ss:LineStyle="Continuous" ss:Weight="2"/>
    <Border ss:Position="Left" ss:LineStyle="Continuous" ss:Weight="2"/>
    <Border ss:Position="Top" ss:LineStyle="Continuous" ss:Weight="2"/>
   </Borders>
   <Font ss:FontName="Calibri" x:Family="Swiss" ss:Size="12" ss:Color="#000000" ss:Bold="1"/>
  </Style>
  <Style ss:ID="s28">
   <Borders>
    <Border ss:Position="Bottom" ss:LineStyle="Continuous" ss:Weight="2"/>
    <Border ss:Position="Top" ss:LineStyle="Continuous" ss:Weight="2"/>
   </Borders>
   <Font ss:FontName="Calibri" x:Family="Swiss" ss:Size="12" ss:Color="#000000" ss:Bold="1"/>
  </Style>
  <Style ss:ID="s29">
   <Borders>
    <Border ss:Position="Bottom" ss:LineStyle="Continuous" ss:Weight="2"/>
    <Border ss:Position="Right" ss:LineStyle="Continuous" ss:Weight="2"/>
    <Border ss:Position="Top" ss:LineStyle="Continuous" ss:Weight="2"/>
   </Borders>
   <Font ss:FontName="Calibri" x:Family="Swiss" ss:Size="12" ss:Color="#000000" ss:Bold="1"/>
  </Style>
  <Style ss:ID="s30">
   <Borders/>
   <Font ss:FontName="Calibri" x:Family="Swiss" ss:Size="12" ss:Color="#000000" ss:Bold="1"/>
   <Interior/>
   <NumberFormat/>
  </Style>
  <Style ss:ID="s31">
   <Borders>
    <Border ss:Position="Left" ss:LineStyle="Continuous" ss:Weight="2"/>
   </Borders>
   <Font ss:FontName="Calibri" x:Family="Swiss" ss:Size="12" ss:Color="#000000" ss:Bold="1"/>
  </Style>
  <Style ss:ID="s32">
   <Borders>
    <Border ss:Position="Right" ss:LineStyle="Continuous" ss:Weight="2"/>
   </Borders>
   <Font ss:FontName="Calibri" x:Family="Swiss" ss:Size="12" ss:Color="#000000" ss:Bold="1"/>
  </Style>
  <Style ss:ID="s33">
   <Borders>
    <Border ss:Position="Bottom" ss:LineStyle="Continuous" ss:Weight="2"/>
    <Border ss:Position="Left" ss:LineStyle="Continuous" ss:Weight="2"/>
   </Borders>
   <Interior/>
  </Style>
  <Style ss:ID="s34">
   <Borders>
    <Border ss:Position="Bottom" ss:LineStyle="Continuous" ss:Weight="2"/>
   </Borders>
   <Interior/>
   <NumberFormat/>
  </Style>
  <Style ss:ID="s35">
   <Borders>
    <Border ss:Position="Bottom" ss:LineStyle="Continuous" ss:Weight="2"/>
   </Borders>
   <Interior/>
  </Style>
  <Style ss:ID="s36">
   <Borders>
    <Border ss:Position="Bottom" ss:LineStyle="Continuous" ss:Weight="2"/>
    <Border ss:Position="Right" ss:LineStyle="Continuous" ss:Weight="2"/>
   </Borders>
   <Interior/>
  </Style>
 </Styles>
 <Worksheet ss:Name="UMUC3 cells alone">
  <Table ss:ExpandedColumnCount="9" ss:ExpandedRowCount="209" x:FullColumns="1" x:FullRows="1" ss:DefaultRowHeight="15">
   <Column ss:AutoFitWidth="0" ss:Width="74.25"/>
   <Column ss:AutoFitWidth="0" ss:Width="50.25"/>
   <Column ss:AutoFitWidth="0" ss:Width="353.25"/>
   <Column ss:AutoFitWidth="0" ss:Width="71.25"/>
   <Column ss:AutoFitWidth="0" ss:Width="120.75"/>
   <Column ss:AutoFitWidth="0" ss:Width="181.5"/>
   <Column ss:AutoFitWidth="0" ss:Width="92.25"/>
   <Column ss:AutoFitWidth="0" ss:Width="82.5"/>
   <Column ss:AutoFitWidth="0" ss:Width="88.5"/>
   <Row>
    <Cell ss:MergeAcross="8" ss:MergeDown="1" ss:StyleID="m176767376"><ss:Data ss:Type="String" xmlns="http://www.w3.org/TR/REC-html40"><B><Font html:Size="14" html:Color="#000000">Table S1. A list of the differentially expressed proteins associated with cell survival and death in human urothelial bladder cancer UMUC3 cells in response to HSP90 inhibitor treatment.</Font></B><Font html:Color="#000000">&#10;</Font><B><Font html:Size="12" html:Color="#000000">Identified proteins were functionally classified based on their annotation in the NCBI protein database (www.ncbi.nlm.nih.gov) and UniProt.</Font></B></ss:Data></Cell>
   </Row>
   <Row ss:Height="15.75" ss:Span="1"/>
   <Row ss:Index="4" ss:AutoFitHeight="0" ss:Height="12.75" ss:StyleID="s17">
    <Cell ss:StyleID="s27"><Data ss:Type="String">Accession no.</Data><Comment ss:Author="zeyu.md@hotmail.com"><ss:Data xmlns="http://www.w3.org/TR/REC-html40"><B><Font html:Face="Tahoma" x:Family="Swiss" html:Size="9" html:Color="#000000">zeyu.md@hotmail.com:&#10;3/31/2015 5:37:56 PM&#10;ActiveData Merge Sheets&#10;Sheet1: All_pathway_protein_ppm&#10;Sheet2: Sample1-10_ppm&#10;GroupBy Accession /Ascending&#10;Rows in Sheet1 that match a row in Sheet2&#10;Rows in Sheet1 that don't match a row in Sheet2&#10;Rows in Sheet2 that match a row in Sheet1&#10;# Rows: 683&#10;//</Font></B></ss:Data></Comment></Cell>
    <Cell ss:StyleID="s28"><Data ss:Type="String">UniProt</Data></Cell>
    <Cell ss:StyleID="s28"><Data ss:Type="String">Protein description</Data></Cell>
    <Cell ss:StyleID="s28"><Data ss:Type="String">Gene symbol</Data></Cell>
    <Cell ss:StyleID="s28"><Data ss:Type="String">Pathway</Data></Cell>
    <Cell ss:StyleID="s28"><Data ss:Type="String">Protein function</Data></Cell>
    <Cell ss:StyleID="s28"><Data ss:Type="String">Untreated (ppm)</Data></Cell>
    <Cell ss:StyleID="s28"><Data ss:Type="String">AUY-922 (ppm)</Data></Cell>
    <Cell ss:StyleID="s29"><Data ss:Type="String">SNX-2112 (ppm)</Data></Cell>
   </Row>
   <Row ss:AutoFitHeight="0" ss:Height="12.75" ss:StyleID="s19">
    <Cell ss:StyleID="s31"/>
    <Cell ss:StyleID="s26"/>
    <Cell ss:StyleID="s26"/>
    <Cell ss:StyleID="s26"/>
    <Cell ss:StyleID="s26"/>
    <Cell ss:StyleID="s26"/>
    <Cell ss:StyleID="s26"/>
    <Cell ss:StyleID="s26"/>
    <Cell ss:StyleID="s32"/>
   </Row>
   <Row ss:AutoFitHeight="0" ss:Height="12.75" ss:StyleID="s19">
    <Cell ss:StyleID="s20"/>
    <Cell ss:StyleID="s18"/>
    <Cell ss:StyleID="s26"><Data ss:Type="String">Regulation of Cell Cycle</Data></Cell>
    <Cell ss:StyleID="s18"/>
    <Cell ss:StyleID="s18"/>
    <Cell ss:StyleID="s18"/>
    <Cell ss:StyleID="s18"/>
    <Cell ss:StyleID="s18"/>
    <Cell ss:StyleID="s21"/>
   </Row>
   <Row ss:AutoFitHeight="0" ss:Height="12.75" ss:StyleID="s16">
    <Cell ss:StyleID="s22"><Data ss:Type="Number">5921731</Data></Cell>
    <Cell ss:StyleID="s23"><Data ss:Type="String">O95067</Data></Cell>
    <Cell ss:StyleID="s23"><Data ss:Type="String">G2/mitotic-specific cyclin-B2</Data></Cell>
    <Cell ss:StyleID="s23"><Data ss:Type="String">CCNB2</Data></Cell>
    <Cell ss:StyleID="s23"><Data ss:Type="String">Cell cycle</Data></Cell>
    <Cell ss:StyleID="s23"><Data ss:Type="String">Cyclin</Data></Cell>
    <Cell ss:StyleID="s24"><Data ss:Type="Number">38.983846999999997</Data></Cell>
    <Cell ss:StyleID="s24"><Data ss:Type="Number">9.1262159999999994</Data></Cell>
    <Cell ss:StyleID="s25"><Data ss:Type="Number">19.761255999999999</Data></Cell>
   </Row>
   <Row ss:AutoFitHeight="0" ss:Height="12.75" ss:StyleID="s16">
    <Cell ss:StyleID="s22"><Data ss:Type="Number">166214910</Data></Cell>
    <Cell ss:StyleID="s23"><Data ss:Type="String">P24863</Data></Cell>
    <Cell ss:StyleID="s23"><Data ss:Type="String">Cyclin-C</Data></Cell>
    <Cell ss:StyleID="s23"><Data ss:Type="String">CCNC</Data></Cell>
    <Cell ss:StyleID="s23"><Data ss:Type="String">Cell cycle</Data></Cell>
    <Cell ss:StyleID="s23"><Data ss:Type="String">Cyclin</Data></Cell>
    <Cell ss:StyleID="s24"><Data ss:Type="Number">43.860270999999997</Data></Cell>
    <Cell ss:StyleID="s24"><Data ss:Type="Number">25.669498999999998</Data></Cell>
    <Cell ss:StyleID="s25"><Data ss:Type="Number">13.895725000000001</Data></Cell>
   </Row>
   <Row ss:AutoFitHeight="0" ss:Height="12.75" ss:StyleID="s16">
    <Cell ss:StyleID="s22"><Data ss:Type="Number">1706232</Data></Cell>
    <Cell ss:StyleID="s23"><Data ss:Type="String">P51946</Data></Cell>
    <Cell ss:StyleID="s23"><Data ss:Type="String">Cyclin-H</Data></Cell>
    <Cell ss:StyleID="s23"><Data ss:Type="String">CCNH</Data></Cell>
    <Cell ss:StyleID="s23"><Data ss:Type="String">Cell cycle</Data></Cell>
    <Cell ss:StyleID="s23"><Data ss:Type="String">Cyclin</Data></Cell>
    <Cell ss:StyleID="s24"><Data ss:Type="Number">28.821494000000001</Data></Cell>
    <Cell ss:StyleID="s24"><Data ss:Type="Number">0</Data></Cell>
    <Cell ss:StyleID="s25"><Data ss:Type="Number">0</Data></Cell>
   </Row>
   <Row ss:AutoFitHeight="0" ss:Height="12.75" ss:StyleID="s16">
    <Cell ss:StyleID="s22"><Data ss:Type="Number">160380581</Data></Cell>
    <Cell ss:StyleID="s23"><Data ss:Type="String">Q5T5M9</Data></Cell>
    <Cell ss:StyleID="s23"><Data ss:Type="String">Cyclin-J</Data></Cell>
    <Cell ss:StyleID="s23"><Data ss:Type="String">CCNJ</Data></Cell>
    <Cell ss:StyleID="s23"><Data ss:Type="String">Cell cycle</Data></Cell>
    <Cell ss:StyleID="s23"><Data ss:Type="String">Cyclin</Data></Cell>
    <Cell ss:StyleID="s24"><Data ss:Type="Number">8.3417049999999993</Data></Cell>
    <Cell ss:StyleID="s24"><Data ss:Type="Number">0</Data></Cell>
    <Cell ss:StyleID="s25"><Data ss:Type="Number">0</Data></Cell>
   </Row>
   <Row ss:AutoFitHeight="0" ss:Height="12.75" ss:StyleID="s16">
    <Cell ss:StyleID="s22"><Data ss:Type="Number">218511966</Data></Cell>
    <Cell ss:StyleID="s23"><Data ss:Type="String">O75909</Data></Cell>
    <Cell ss:StyleID="s23"><Data ss:Type="String">Cyclin-K</Data></Cell>
    <Cell ss:StyleID="s23"><Data ss:Type="String">CCNK</Data></Cell>
    <Cell ss:StyleID="s23"><Data ss:Type="String">Cell cycle</Data></Cell>
    <Cell ss:StyleID="s23"><Data ss:Type="String">Cyclin</Data></Cell>
    <Cell ss:StyleID="s24"><Data ss:Type="Number">16.050591000000001</Data></Cell>
    <Cell ss:StyleID="s24"><Data ss:Type="Number">0</Data></Cell>
    <Cell ss:StyleID="s25"><Data ss:Type="Number">6.7801549999999997</Data></Cell>
   </Row>
   <Row ss:AutoFitHeight="0" ss:Height="12.75" ss:StyleID="s16">
    <Cell ss:StyleID="s22"><Data ss:Type="Number">74753368</Data></Cell>
    <Cell ss:StyleID="s23"><Data ss:Type="String">Q9UK58</Data></Cell>
    <Cell ss:StyleID="s23"><Data ss:Type="String">Cyclin-L1</Data></Cell>
    <Cell ss:StyleID="s23"><Data ss:Type="String">CCNL1</Data></Cell>
    <Cell ss:StyleID="s23"><Data ss:Type="String">Cell cycle</Data></Cell>
    <Cell ss:StyleID="s23"><Data ss:Type="String">Cyclin</Data></Cell>
    <Cell ss:StyleID="s24"><Data ss:Type="Number">13.810776000000001</Data></Cell>
    <Cell ss:StyleID="s24"><Data ss:Type="Number">5.899457</Data></Cell>
    <Cell ss:StyleID="s25"><Data ss:Type="Number">0</Data></Cell>
   </Row>
   <Row ss:AutoFitHeight="0" ss:Height="12.75" ss:StyleID="s16">
    <Cell ss:StyleID="s22"><Data ss:Type="Number">9296942</Data></Cell>
    <Cell ss:StyleID="s23"><Data ss:Type="String">O60563</Data></Cell>
    <Cell ss:StyleID="s23"><Data ss:Type="String">Cyclin-T1</Data></Cell>
    <Cell ss:StyleID="s23"><Data ss:Type="String">CCNT1</Data></Cell>
    <Cell ss:StyleID="s23"><Data ss:Type="String">Cell cycle</Data></Cell>
    <Cell ss:StyleID="s23"><Data ss:Type="String">Cyclin</Data></Cell>
    <Cell ss:StyleID="s24"><Data ss:Type="Number">25.645572000000001</Data></Cell>
    <Cell ss:StyleID="s24"><Data ss:Type="Number">5.0030770000000002</Data></Cell>
    <Cell ss:StyleID="s25"><Data ss:Type="Number">5.4166530000000002</Data></Cell>
   </Row>
   <Row ss:AutoFitHeight="0" ss:Height="12.75" ss:StyleID="s16">
    <Cell ss:StyleID="s22"><Data ss:Type="Number">334302921</Data></Cell>
    <Cell ss:StyleID="s23"><Data ss:Type="String">P06493</Data></Cell>
    <Cell ss:StyleID="s23"><Data ss:Type="String">Cyclin-dependent kinase 1</Data></Cell>
    <Cell ss:StyleID="s23"><Data ss:Type="String">CDK1</Data></Cell>
    <Cell ss:StyleID="s23"><Data ss:Type="String">Cell cycle</Data></Cell>
    <Cell ss:StyleID="s23"><Data ss:Type="String">CDKs</Data></Cell>
    <Cell ss:StyleID="s24"><Data ss:Type="Number">449.272425</Data></Cell>
    <Cell ss:StyleID="s24"><Data ss:Type="Number">146.756933</Data></Cell>
    <Cell ss:StyleID="s25"><Data ss:Type="Number">211.851315</Data></Cell>
   </Row>
   <Row ss:AutoFitHeight="0" ss:Height="12.75" ss:StyleID="s16">
    <Cell ss:StyleID="s22"><Data ss:Type="Number">116051</Data></Cell>
    <Cell ss:StyleID="s23"><Data ss:Type="String">P24941</Data></Cell>
    <Cell ss:StyleID="s23"><Data ss:Type="String">Cyclin-dependent kinase 2</Data></Cell>
    <Cell ss:StyleID="s23"><Data ss:Type="String">CDK2</Data></Cell>
    <Cell ss:StyleID="s23"><Data ss:Type="String">Cell cycle</Data></Cell>
    <Cell ss:StyleID="s23"><Data ss:Type="String">CDKs</Data></Cell>
    <Cell ss:StyleID="s24"><Data ss:Type="Number">312.394046</Data></Cell>
    <Cell ss:StyleID="s24"><Data ss:Type="Number">158.45316500000001</Data></Cell>
    <Cell ss:StyleID="s25"><Data ss:Type="Number">263.92550599999998</Data></Cell>
   </Row>
   <Row ss:AutoFitHeight="0" ss:Height="12.75" ss:StyleID="s16">
    <Cell ss:StyleID="s22"><Data ss:Type="Number">1168867</Data></Cell>
    <Cell ss:StyleID="s23"><Data ss:Type="String">P11802</Data></Cell>
    <Cell ss:StyleID="s23"><Data ss:Type="String">Cyclin-dependent kinase 4</Data></Cell>
    <Cell ss:StyleID="s23"><Data ss:Type="String">CDK4</Data></Cell>
    <Cell ss:StyleID="s23"><Data ss:Type="String">Cell cycle</Data></Cell>
    <Cell ss:StyleID="s23"><Data ss:Type="String">CDKs</Data></Cell>
    <Cell ss:StyleID="s24"><Data ss:Type="Number">174.102116</Data></Cell>
    <Cell ss:StyleID="s24"><Data ss:Type="Number">35.962713999999998</Data></Cell>
    <Cell ss:StyleID="s25"><Data ss:Type="Number">64.892574999999994</Data></Cell>
   </Row>
   <Row ss:AutoFitHeight="0" ss:Height="12.75" ss:StyleID="s16">
    <Cell ss:StyleID="s22"><Data ss:Type="Number">4033704</Data></Cell>
    <Cell ss:StyleID="s23"><Data ss:Type="String">Q00535</Data></Cell>
    <Cell ss:StyleID="s23"><Data ss:Type="String">Cyclin-dependent kinase 5</Data></Cell>
    <Cell ss:StyleID="s23"><Data ss:Type="String">CDK5</Data></Cell>
    <Cell ss:StyleID="s23"><Data ss:Type="String">Cell cycle</Data></Cell>
    <Cell ss:StyleID="s23"><Data ss:Type="String">CDKs</Data></Cell>
    <Cell ss:StyleID="s24"><Data ss:Type="Number">170.03365400000001</Data></Cell>
    <Cell ss:StyleID="s24"><Data ss:Type="Number">24.878316000000002</Data></Cell>
    <Cell ss:StyleID="s25"><Data ss:Type="Number">80.804590000000005</Data></Cell>
   </Row>
   <Row ss:AutoFitHeight="0" ss:Height="12.75" ss:StyleID="s16">
    <Cell ss:StyleID="s22"><Data ss:Type="Number">266423</Data></Cell>
    <Cell ss:StyleID="s23"><Data ss:Type="String">Q00534</Data></Cell>
    <Cell ss:StyleID="s23"><Data ss:Type="String">Cyclin-dependent kinase 6</Data></Cell>
    <Cell ss:StyleID="s23"><Data ss:Type="String">CDK6</Data></Cell>
    <Cell ss:StyleID="s23"><Data ss:Type="String">Cell cycle</Data></Cell>
    <Cell ss:StyleID="s23"><Data ss:Type="String">CDKs</Data></Cell>
    <Cell ss:StyleID="s24"><Data ss:Type="Number">161.818838</Data></Cell>
    <Cell ss:StyleID="s24"><Data ss:Type="Number">33.425466999999998</Data></Cell>
    <Cell ss:StyleID="s25"><Data ss:Type="Number">48.251412000000002</Data></Cell>
   </Row>
   <Row ss:AutoFitHeight="0" ss:Height="12.75" ss:StyleID="s16">
    <Cell ss:StyleID="s22"><Data ss:Type="Number">1705722</Data></Cell>
    <Cell ss:StyleID="s23"><Data ss:Type="String">P50613</Data></Cell>
    <Cell ss:StyleID="s23"><Data ss:Type="String">Cyclin-dependent kinase 7</Data></Cell>
    <Cell ss:StyleID="s23"><Data ss:Type="String">CDK7</Data></Cell>
    <Cell ss:StyleID="s23"><Data ss:Type="String">Cell cycle</Data></Cell>
    <Cell ss:StyleID="s23"><Data ss:Type="String">CDKs</Data></Cell>
    <Cell ss:StyleID="s24"><Data ss:Type="Number">62.779767</Data></Cell>
    <Cell ss:StyleID="s24"><Data ss:Type="Number">20.995573</Data></Cell>
    <Cell ss:StyleID="s25"><Data ss:Type="Number">0</Data></Cell>
   </Row>
   <Row ss:AutoFitHeight="0" ss:Height="12.75" ss:StyleID="s16">
    <Cell ss:StyleID="s22"><Data ss:Type="Number">68067660</Data></Cell>
    <Cell ss:StyleID="s23"><Data ss:Type="String">P50750</Data></Cell>
    <Cell ss:StyleID="s23"><Data ss:Type="String">Cyclin-dependent kinase 9</Data></Cell>
    <Cell ss:StyleID="s23"><Data ss:Type="String">CDK9</Data></Cell>
    <Cell ss:StyleID="s23"><Data ss:Type="String">Cell cycle</Data></Cell>
    <Cell ss:StyleID="s23"><Data ss:Type="String">CDKs</Data></Cell>
    <Cell ss:StyleID="s24"><Data ss:Type="Number">116.783867</Data></Cell>
    <Cell ss:StyleID="s24"><Data ss:Type="Number">39.056280999999998</Data></Cell>
    <Cell ss:StyleID="s25"><Data ss:Type="Number">63.427258999999999</Data></Cell>
   </Row>
   <Row ss:AutoFitHeight="0" ss:Height="12.75" ss:StyleID="s16">
    <Cell ss:StyleID="s22"><Data ss:Type="Number">34978359</Data></Cell>
    <Cell ss:StyleID="s23"><Data ss:Type="String">P21127</Data></Cell>
    <Cell ss:StyleID="s23"><Data ss:Type="String">Cyclin-dependent kinase 11B</Data></Cell>
    <Cell ss:StyleID="s23"><Data ss:Type="String">CDK11B</Data></Cell>
    <Cell ss:StyleID="s23"><Data ss:Type="String">Cell cycle</Data></Cell>
    <Cell ss:StyleID="s23"><Data ss:Type="String">CDKs</Data></Cell>
    <Cell ss:StyleID="s24"><Data ss:Type="Number">54.646036000000002</Data></Cell>
    <Cell ss:StyleID="s24"><Data ss:Type="Number">31.981935</Data></Cell>
    <Cell ss:StyleID="s25"><Data ss:Type="Number">29.679169999999999</Data></Cell>
   </Row>
   <Row ss:AutoFitHeight="0" ss:Height="12.75" ss:StyleID="s16">
    <Cell ss:StyleID="s22"><Data ss:Type="Number">308153421</Data></Cell>
    <Cell ss:StyleID="s23"><Data ss:Type="String">Q9NYV4</Data></Cell>
    <Cell ss:StyleID="s23"><Data ss:Type="String">Cyclin-dependent kinase 12</Data></Cell>
    <Cell ss:StyleID="s23"><Data ss:Type="String">CDK12</Data></Cell>
    <Cell ss:StyleID="s23"><Data ss:Type="String">Cell cycle</Data></Cell>
    <Cell ss:StyleID="s23"><Data ss:Type="String">CDKs</Data></Cell>
    <Cell ss:StyleID="s24"><Data ss:Type="Number">45.817793000000002</Data></Cell>
    <Cell ss:StyleID="s24"><Data ss:Type="Number">4.8754819999999999</Data></Cell>
    <Cell ss:StyleID="s25"><Data ss:Type="Number">13.196275</Data></Cell>
   </Row>
   <Row ss:AutoFitHeight="0" ss:Height="12.75" ss:StyleID="s16">
    <Cell ss:StyleID="s22"><Data ss:Type="Number">66774048</Data></Cell>
    <Cell ss:StyleID="s23"><Data ss:Type="String">Q14004</Data></Cell>
    <Cell ss:StyleID="s23"><Data ss:Type="String">Cyclin-dependent kinase 13</Data></Cell>
    <Cell ss:StyleID="s23"><Data ss:Type="String">CDK13</Data></Cell>
    <Cell ss:StyleID="s23"><Data ss:Type="String">Cell cycle</Data></Cell>
    <Cell ss:StyleID="s23"><Data ss:Type="String">CDKs</Data></Cell>
    <Cell ss:StyleID="s24"><Data ss:Type="Number">32.837187</Data></Cell>
    <Cell ss:StyleID="s24"><Data ss:Type="Number">4.8045419999999996</Data></Cell>
    <Cell ss:StyleID="s25"><Data ss:Type="Number">15.605119</Data></Cell>
   </Row>
   <Row ss:AutoFitHeight="0" ss:Height="12.75" ss:StyleID="s16">
    <Cell ss:StyleID="s22"><Data ss:Type="Number">59803097</Data></Cell>
    <Cell ss:StyleID="s23"><Data ss:Type="String">Q00537</Data></Cell>
    <Cell ss:StyleID="s23"><Data ss:Type="String">Cyclin-dependent kinase 17</Data></Cell>
    <Cell ss:StyleID="s23"><Data ss:Type="String">CDK17</Data></Cell>
    <Cell ss:StyleID="s23"><Data ss:Type="String">Cell cycle</Data></Cell>
    <Cell ss:StyleID="s23"><Data ss:Type="String">CDKs</Data></Cell>
    <Cell ss:StyleID="s24"><Data ss:Type="Number">106.799341</Data></Cell>
    <Cell ss:StyleID="s24"><Data ss:Type="Number">13.889996999999999</Data></Cell>
    <Cell ss:StyleID="s25"><Data ss:Type="Number">30.076405999999999</Data></Cell>
   </Row>
   <Row ss:AutoFitHeight="0" ss:Height="12.75" ss:StyleID="s16">
    <Cell ss:StyleID="s22"><Data ss:Type="Number">17375734</Data></Cell>
    <Cell ss:StyleID="s23"><Data ss:Type="String">O14976</Data></Cell>
    <Cell ss:StyleID="s23"><Data ss:Type="String">Cyclin-G-associated kinase</Data></Cell>
    <Cell ss:StyleID="s23"><Data ss:Type="String">GAK</Data></Cell>
    <Cell ss:StyleID="s23"><Data ss:Type="String">Cell cycle</Data></Cell>
    <Cell ss:StyleID="s23"><Data ss:Type="String">CDKs</Data></Cell>
    <Cell ss:StyleID="s24"><Data ss:Type="Number">2.9996109999999998</Data></Cell>
    <Cell ss:StyleID="s24"><Data ss:Type="Number">0</Data></Cell>
    <Cell ss:StyleID="s25"><Data ss:Type="Number">0</Data></Cell>
   </Row>
   <Row ss:AutoFitHeight="0" ss:Height="12.75" ss:StyleID="s16">
    <Cell ss:StyleID="s22"><Data ss:Type="Number">461747</Data></Cell>
    <Cell ss:StyleID="s23"><Data ss:Type="String">P33552</Data></Cell>
    <Cell ss:StyleID="s23"><Data ss:Type="String">Cyclin-dependent kinases regulatory subunit 2</Data></Cell>
    <Cell ss:StyleID="s23"><Data ss:Type="String">CKS2</Data></Cell>
    <Cell ss:StyleID="s23"><Data ss:Type="String">Cell cycle</Data></Cell>
    <Cell ss:StyleID="s23"><Data ss:Type="String">CDKs</Data></Cell>
    <Cell ss:StyleID="s24"><Data ss:Type="Number">39.279926000000003</Data></Cell>
    <Cell ss:StyleID="s24"><Data ss:Type="Number">0</Data></Cell>
    <Cell ss:StyleID="s25"><Data ss:Type="Number">0</Data></Cell>
   </Row>
   <Row ss:AutoFitHeight="0" ss:Height="12.75" ss:StyleID="s16">
    <Cell ss:StyleID="s22"><Data ss:Type="Number">34395509</Data></Cell>
    <Cell ss:StyleID="s23"><Data ss:Type="String">Q9UM13</Data></Cell>
    <Cell ss:StyleID="s23"><Data ss:Type="String">Anaphase-promoting complex subunit 10</Data></Cell>
    <Cell ss:StyleID="s23"><Data ss:Type="String">APC10</Data></Cell>
    <Cell ss:StyleID="s23"><Data ss:Type="String">Cell cycle</Data></Cell>
    <Cell ss:StyleID="s23"><Data ss:Type="String">Mitosis factor</Data></Cell>
    <Cell ss:StyleID="s24"><Data ss:Type="Number">63.770108999999998</Data></Cell>
    <Cell ss:StyleID="s24"><Data ss:Type="Number">39.267395999999998</Data></Cell>
    <Cell ss:StyleID="s25"><Data ss:Type="Number">33.547179999999997</Data></Cell>
   </Row>
   <Row ss:AutoFitHeight="0" ss:Height="12.75" ss:StyleID="s16">
    <Cell ss:StyleID="s22"><Data ss:Type="Number">37537863</Data></Cell>
    <Cell ss:StyleID="s23"><Data ss:Type="String">Q9UJX6</Data></Cell>
    <Cell ss:StyleID="s23"><Data ss:Type="String">Anaphase-promoting complex subunit 2</Data></Cell>
    <Cell ss:StyleID="s23"><Data ss:Type="String">ANC2</Data></Cell>
    <Cell ss:StyleID="s23"><Data ss:Type="String">Cell cycle</Data></Cell>
    <Cell ss:StyleID="s23"><Data ss:Type="String">Mitosis factor</Data></Cell>
    <Cell ss:StyleID="s24"><Data ss:Type="Number">3.7750780000000002</Data></Cell>
    <Cell ss:StyleID="s24"><Data ss:Type="Number">0</Data></Cell>
    <Cell ss:StyleID="s25"><Data ss:Type="Number">0</Data></Cell>
   </Row>
   <Row ss:AutoFitHeight="0" ss:Height="12.75" ss:StyleID="s16">
    <Cell ss:StyleID="s22"><Data ss:Type="Number">205371737</Data></Cell>
    <Cell ss:StyleID="s23"><Data ss:Type="String">Q9UJX5</Data></Cell>
    <Cell ss:StyleID="s23"><Data ss:Type="String">Anaphase-promoting complex subunit 4</Data></Cell>
    <Cell ss:StyleID="s23"><Data ss:Type="String">APC4</Data></Cell>
    <Cell ss:StyleID="s23"><Data ss:Type="String">Cell cycle</Data></Cell>
    <Cell ss:StyleID="s23"><Data ss:Type="String">Mitosis factor</Data></Cell>
    <Cell ss:StyleID="s24"><Data ss:Type="Number">11.521464</Data></Cell>
    <Cell ss:StyleID="s24"><Data ss:Type="Number">0</Data></Cell>
    <Cell ss:StyleID="s25"><Data ss:Type="Number">0</Data></Cell>
   </Row>
   <Row ss:AutoFitHeight="0" ss:Height="12.75" ss:StyleID="s16">
    <Cell ss:StyleID="s22"><Data ss:Type="Number">37537861</Data></Cell>
    <Cell ss:StyleID="s23"><Data ss:Type="String">Q9UJX4</Data></Cell>
    <Cell ss:StyleID="s23"><Data ss:Type="String">Anaphase-promoting complex subunit 5</Data></Cell>
    <Cell ss:StyleID="s23"><Data ss:Type="String">APC5</Data></Cell>
    <Cell ss:StyleID="s23"><Data ss:Type="String">Cell cycle</Data></Cell>
    <Cell ss:StyleID="s23"><Data ss:Type="String">Mitosis factor</Data></Cell>
    <Cell ss:StyleID="s24"><Data ss:Type="Number">8.2201699999999995</Data></Cell>
    <Cell ss:StyleID="s24"><Data ss:Type="Number">0</Data></Cell>
    <Cell ss:StyleID="s25"><Data ss:Type="Number">0</Data></Cell>
   </Row>
   <Row ss:AutoFitHeight="0" ss:Height="12.75" ss:StyleID="s16">
    <Cell ss:StyleID="s22"><Data ss:Type="Number">294862527</Data></Cell>
    <Cell ss:StyleID="s23"><Data ss:Type="String">Q9UJX3</Data></Cell>
    <Cell ss:StyleID="s23"><Data ss:Type="String">Anaphase-promoting complex subunit 7</Data></Cell>
    <Cell ss:StyleID="s23"><Data ss:Type="String">APC7</Data></Cell>
    <Cell ss:StyleID="s23"><Data ss:Type="String">Cell cycle</Data></Cell>
    <Cell ss:StyleID="s23"><Data ss:Type="String">Mitosis factor</Data></Cell>
    <Cell ss:StyleID="s24"><Data ss:Type="Number">51.804910999999997</Data></Cell>
    <Cell ss:StyleID="s24"><Data ss:Type="Number">12.127660000000001</Data></Cell>
    <Cell ss:StyleID="s25"><Data ss:Type="Number">19.695276</Data></Cell>
   </Row>
   <Row ss:AutoFitHeight="0" ss:Height="12.75" ss:StyleID="s16">
    <Cell ss:StyleID="s22"><Data ss:Type="Number">6685264</Data></Cell>
    <Cell ss:StyleID="s23"><Data ss:Type="String">O75419</Data></Cell>
    <Cell ss:StyleID="s23"><Data ss:Type="String">Cell division control protein 45 homolog;CDC45;ortholog</Data></Cell>
    <Cell ss:StyleID="s23"><Data ss:Type="String">CDC45</Data></Cell>
    <Cell ss:StyleID="s23"><Data ss:Type="String">Cell cycle</Data></Cell>
    <Cell ss:StyleID="s23"><Data ss:Type="String">Mitosis factor</Data></Cell>
    <Cell ss:StyleID="s24"><Data ss:Type="Number">10.965068</Data></Cell>
    <Cell ss:StyleID="s24"><Data ss:Type="Number">0</Data></Cell>
    <Cell ss:StyleID="s25"><Data ss:Type="Number">0</Data></Cell>
   </Row>
   <Row ss:AutoFitHeight="0" ss:Height="12.75" ss:StyleID="s16">
    <Cell ss:StyleID="s22"><Data ss:Type="Number">37537763</Data></Cell>
    <Cell ss:StyleID="s23"><Data ss:Type="String">Q13042</Data></Cell>
    <Cell ss:StyleID="s23"><Data ss:Type="String">Cell division cycle protein 16 homolog</Data></Cell>
    <Cell ss:StyleID="s23"><Data ss:Type="String">CDC16</Data></Cell>
    <Cell ss:StyleID="s23"><Data ss:Type="String">Cell cycle</Data></Cell>
    <Cell ss:StyleID="s23"><Data ss:Type="String">Mitosis factor</Data></Cell>
    <Cell ss:StyleID="s24"><Data ss:Type="Number">30.030137</Data></Cell>
    <Cell ss:StyleID="s24"><Data ss:Type="Number">23.433768000000001</Data></Cell>
    <Cell ss:StyleID="s25"><Data ss:Type="Number">31.713629000000001</Data></Cell>
   </Row>
   <Row ss:AutoFitHeight="0" ss:Height="12.75" ss:StyleID="s16">
    <Cell ss:StyleID="s22"><Data ss:Type="Number">254763423</Data></Cell>
    <Cell ss:StyleID="s23"><Data ss:Type="String">Q9UJX2</Data></Cell>
    <Cell ss:StyleID="s23"><Data ss:Type="String">Cell division cycle protein 23 homolog</Data></Cell>
    <Cell ss:StyleID="s23"><Data ss:Type="String">CDC23</Data></Cell>
    <Cell ss:StyleID="s23"><Data ss:Type="String">Cell cycle</Data></Cell>
    <Cell ss:StyleID="s23"><Data ss:Type="String">Mitosis factor</Data></Cell>
    <Cell ss:StyleID="s24"><Data ss:Type="Number">31.187076999999999</Data></Cell>
    <Cell ss:StyleID="s24"><Data ss:Type="Number">12.168288</Data></Cell>
    <Cell ss:StyleID="s25"><Data ss:Type="Number">13.174170999999999</Data></Cell>
   </Row>
   <Row ss:AutoFitHeight="0" ss:Height="12.75" ss:StyleID="s16">
    <Cell ss:StyleID="s22"><Data ss:Type="Number">12644198</Data></Cell>
    <Cell ss:StyleID="s23"><Data ss:Type="String">P30260</Data></Cell>
    <Cell ss:StyleID="s23"><Data ss:Type="String">Cell division cycle protein 27 homolog</Data></Cell>
    <Cell ss:StyleID="s23"><Data ss:Type="String">CDC27</Data></Cell>
    <Cell ss:StyleID="s23"><Data ss:Type="String">Cell cycle</Data></Cell>
    <Cell ss:StyleID="s23"><Data ss:Type="String">Mitosis factor</Data></Cell>
    <Cell ss:StyleID="s24"><Data ss:Type="Number">3.7659150000000001</Data></Cell>
    <Cell ss:StyleID="s24"><Data ss:Type="Number">4.4080510000000004</Data></Cell>
    <Cell ss:StyleID="s25"><Data ss:Type="Number">4.7724390000000003</Data></Cell>
   </Row>
   <Row ss:AutoFitHeight="0" ss:Height="12.75" ss:StyleID="s16">
    <Cell ss:StyleID="s22"><Data ss:Type="Number">52783153</Data></Cell>
    <Cell ss:StyleID="s23"><Data ss:Type="String">Q9Y6D9</Data></Cell>
    <Cell ss:StyleID="s23"><Data ss:Type="String">Mitotic spindle assembly checkpoint protein MAD1</Data></Cell>
    <Cell ss:StyleID="s23"><Data ss:Type="String">MD1L1</Data></Cell>
    <Cell ss:StyleID="s23"><Data ss:Type="String">Cell cycle</Data></Cell>
    <Cell ss:StyleID="s23"><Data ss:Type="String">Mitosis factor</Data></Cell>
    <Cell ss:StyleID="s24"><Data ss:Type="Number">38.896974999999998</Data></Cell>
    <Cell ss:StyleID="s24"><Data ss:Type="Number">5.0588220000000002</Data></Cell>
    <Cell ss:StyleID="s25"><Data ss:Type="Number">21.908023</Data></Cell>
   </Row>
   <Row ss:AutoFitHeight="0" ss:Height="12.75" ss:StyleID="s16">
    <Cell ss:StyleID="s22"><Data ss:Type="Number">1168870</Data></Cell>
    <Cell ss:StyleID="s23"><Data ss:Type="String">P42773</Data></Cell>
    <Cell ss:StyleID="s23"><Data ss:Type="String">Cyclin-dependent kinase 4 inhibitor C</Data></Cell>
    <Cell ss:StyleID="s23"><Data ss:Type="String">CDN2C</Data></Cell>
    <Cell ss:StyleID="s23"><Data ss:Type="String">Cell cycle</Data></Cell>
    <Cell ss:StyleID="s23"><Data ss:Type="String">CDK inhibitor</Data></Cell>
    <Cell ss:StyleID="s24"><Data ss:Type="Number">0</Data></Cell>
    <Cell ss:StyleID="s24"><Data ss:Type="Number">43.240881999999999</Data></Cell>
    <Cell ss:StyleID="s25"><Data ss:Type="Number">0</Data></Cell>
   </Row>
   <Row ss:AutoFitHeight="0" ss:Height="12.75" ss:StyleID="s16">
    <Cell ss:StyleID="s22"><Data ss:Type="Number">2498443</Data></Cell>
    <Cell ss:StyleID="s23"><Data ss:Type="String">Q13547</Data></Cell>
    <Cell ss:StyleID="s23"><Data ss:Type="String">Histone deacetylase 1;HDAC1;ortholog</Data></Cell>
    <Cell ss:StyleID="s23"><Data ss:Type="String">HDAC1</Data></Cell>
    <Cell ss:StyleID="s23"><Data ss:Type="String">Cell cycle</Data></Cell>
    <Cell ss:StyleID="s23"><Data ss:Type="String">HDAC</Data></Cell>
    <Cell ss:StyleID="s24"><Data ss:Type="Number">186.70189099999999</Data></Cell>
    <Cell ss:StyleID="s24"><Data ss:Type="Number">128.10784100000001</Data></Cell>
    <Cell ss:StyleID="s25"><Data ss:Type="Number">122.38039499999999</Data></Cell>
   </Row>
   <Row ss:AutoFitHeight="0" ss:Height="12.75" ss:StyleID="s16">
    <Cell ss:StyleID="s22"><Data ss:Type="Number">68068066</Data></Cell>
    <Cell ss:StyleID="s23"><Data ss:Type="String">Q92769</Data></Cell>
    <Cell ss:StyleID="s23"><Data ss:Type="String">Histone deacetylase 2;HDAC2;ortholog</Data></Cell>
    <Cell ss:StyleID="s23"><Data ss:Type="String">HDAC2</Data></Cell>
    <Cell ss:StyleID="s23"><Data ss:Type="String">Cell cycle</Data></Cell>
    <Cell ss:StyleID="s23"><Data ss:Type="String">HDAC</Data></Cell>
    <Cell ss:StyleID="s24"><Data ss:Type="Number">222.55941899999999</Data></Cell>
    <Cell ss:StyleID="s24"><Data ss:Type="Number">163.74825799999999</Data></Cell>
    <Cell ss:StyleID="s25"><Data ss:Type="Number">153.10924299999999</Data></Cell>
   </Row>
   <Row ss:AutoFitHeight="0" ss:Height="12.75" ss:StyleID="s16">
    <Cell ss:StyleID="s22"><Data ss:Type="Number">19863257</Data></Cell>
    <Cell ss:StyleID="s23"><Data ss:Type="String">Q13616</Data></Cell>
    <Cell ss:StyleID="s23"><Data ss:Type="String">Cullin-1;CUL1;ortholog</Data></Cell>
    <Cell ss:StyleID="s23"><Data ss:Type="String">CUL1</Data></Cell>
    <Cell ss:StyleID="s23"><Data ss:Type="String">Cell cycle</Data></Cell>
    <Cell ss:StyleID="s23"><Data ss:Type="String">Positive regulator</Data></Cell>
    <Cell ss:StyleID="s24"><Data ss:Type="Number">43.987442999999999</Data></Cell>
    <Cell ss:StyleID="s24"><Data ss:Type="Number">14.042142</Data></Cell>
    <Cell ss:StyleID="s25"><Data ss:Type="Number">40.541134</Data></Cell>
   </Row>
   <Row ss:AutoFitHeight="0" ss:Height="12.75" ss:StyleID="s16">
    <Cell ss:StyleID="s22"><Data ss:Type="Number">51338609</Data></Cell>
    <Cell ss:StyleID="s23"><Data ss:Type="String">P62877</Data></Cell>
    <Cell ss:StyleID="s23"><Data ss:Type="String">E3 ubiquitin-protein ligase RBX1;RBX1;ortholog</Data></Cell>
    <Cell ss:StyleID="s23"><Data ss:Type="String">RBX1</Data></Cell>
    <Cell ss:StyleID="s23"><Data ss:Type="String">Cell cycle</Data></Cell>
    <Cell ss:StyleID="s23"><Data ss:Type="String">Positive regulator</Data></Cell>
    <Cell ss:StyleID="s24"><Data ss:Type="Number">143.66269399999999</Data></Cell>
    <Cell ss:StyleID="s24"><Data ss:Type="Number">33.631796999999999</Data></Cell>
    <Cell ss:StyleID="s25"><Data ss:Type="Number">145.64777900000001</Data></Cell>
   </Row>
   <Row ss:AutoFitHeight="0" ss:Height="12.75" ss:StyleID="s16">
    <Cell ss:StyleID="s22"><Data ss:Type="Number">52783797</Data></Cell>
    <Cell ss:StyleID="s23"><Data ss:Type="String">P63208</Data></Cell>
    <Cell ss:StyleID="s23"><Data ss:Type="String">S-phase kinase-associated protein 1;SKP1;ortholog</Data></Cell>
    <Cell ss:StyleID="s23"><Data ss:Type="String">SKP1</Data></Cell>
    <Cell ss:StyleID="s23"><Data ss:Type="String">Cell cycle</Data></Cell>
    <Cell ss:StyleID="s23"><Data ss:Type="String">Positive regulator</Data></Cell>
    <Cell ss:StyleID="s24"><Data ss:Type="Number">323.637676</Data></Cell>
    <Cell ss:StyleID="s24"><Data ss:Type="Number">245.120092</Data></Cell>
    <Cell ss:StyleID="s25"><Data ss:Type="Number">289.50846899999999</Data></Cell>
   </Row>
   <Row ss:AutoFitHeight="0" ss:Height="12.75" ss:StyleID="s16">
    <Cell ss:StyleID="s22"><Data ss:Type="Number">1709658</Data></Cell>
    <Cell ss:StyleID="s23"><Data ss:Type="String">P53350</Data></Cell>
    <Cell ss:StyleID="s23"><Data ss:Type="String">Serine/threonine-protein kinase PLK1;PLK1;ortholog</Data></Cell>
    <Cell ss:StyleID="s23"><Data ss:Type="String">PLK1</Data></Cell>
    <Cell ss:StyleID="s23"><Data ss:Type="String">Cell cycle</Data></Cell>
    <Cell ss:StyleID="s23"><Data ss:Type="String">Positive regulator</Data></Cell>
    <Cell ss:StyleID="s24"><Data ss:Type="Number">15.438378999999999</Data></Cell>
    <Cell ss:StyleID="s24"><Data ss:Type="Number">12.047211000000001</Data></Cell>
    <Cell ss:StyleID="s25"><Data ss:Type="Number">13.043085</Data></Cell>
   </Row>
   <Row ss:AutoFitHeight="0" ss:Height="12.75" ss:StyleID="s16">
    <Cell ss:StyleID="s22"><Data ss:Type="Number">41019490</Data></Cell>
    <Cell ss:StyleID="s23"><Data ss:Type="String">P49736</Data></Cell>
    <Cell ss:StyleID="s23"><Data ss:Type="String">DNA replication licensing factor MCM2;MCM2;ortholog</Data></Cell>
    <Cell ss:StyleID="s23"><Data ss:Type="String">MCM2</Data></Cell>
    <Cell ss:StyleID="s23"><Data ss:Type="String">Cell cycle</Data></Cell>
    <Cell ss:StyleID="s23"><Data ss:Type="String">Positive regulator</Data></Cell>
    <Cell ss:StyleID="s24"><Data ss:Type="Number">264.31393000000003</Data></Cell>
    <Cell ss:StyleID="s24"><Data ss:Type="Number">132.59261599999999</Data></Cell>
    <Cell ss:StyleID="s25"><Data ss:Type="Number">169.65388400000001</Data></Cell>
   </Row>
   <Row ss:AutoFitHeight="0" ss:Height="12.75" ss:StyleID="s16">
    <Cell ss:StyleID="s22"><Data ss:Type="Number">19857543</Data></Cell>
    <Cell ss:StyleID="s23"><Data ss:Type="String">P25205</Data></Cell>
    <Cell ss:StyleID="s23"><Data ss:Type="String">DNA replication licensing factor MCM3;MCM3;ortholog</Data></Cell>
    <Cell ss:StyleID="s23"><Data ss:Type="String">MCM3</Data></Cell>
    <Cell ss:StyleID="s23"><Data ss:Type="String">Cell cycle</Data></Cell>
    <Cell ss:StyleID="s23"><Data ss:Type="String">Positive regulator</Data></Cell>
    <Cell ss:StyleID="s24"><Data ss:Type="Number">253.47219899999999</Data></Cell>
    <Cell ss:StyleID="s24"><Data ss:Type="Number">143.850855</Data></Cell>
    <Cell ss:StyleID="s25"><Data ss:Type="Number">199.544668</Data></Cell>
   </Row>
   <Row ss:AutoFitHeight="0" ss:Height="12.75" ss:StyleID="s16">
    <Cell ss:StyleID="s22"><Data ss:Type="Number">68571766</Data></Cell>
    <Cell ss:StyleID="s23"><Data ss:Type="String">P33991</Data></Cell>
    <Cell ss:StyleID="s23"><Data ss:Type="String">DNA replication licensing factor MCM4;MCM4;ortholog</Data></Cell>
    <Cell ss:StyleID="s23"><Data ss:Type="String">MCM4</Data></Cell>
    <Cell ss:StyleID="s23"><Data ss:Type="String">Cell cycle</Data></Cell>
    <Cell ss:StyleID="s23"><Data ss:Type="String">Positive regulator</Data></Cell>
    <Cell ss:StyleID="s24"><Data ss:Type="Number">168.99926600000001</Data></Cell>
    <Cell ss:StyleID="s24"><Data ss:Type="Number">92.594611999999998</Data></Cell>
    <Cell ss:StyleID="s25"><Data ss:Type="Number">136.703014</Data></Cell>
   </Row>
   <Row ss:AutoFitHeight="0" ss:Height="12.75" ss:StyleID="s16">
    <Cell ss:StyleID="s22"><Data ss:Type="Number">19858646</Data></Cell>
    <Cell ss:StyleID="s23"><Data ss:Type="String">P33992</Data></Cell>
    <Cell ss:StyleID="s23"><Data ss:Type="String">DNA replication licensing factor MCM5;MCM5;ortholog</Data></Cell>
    <Cell ss:StyleID="s23"><Data ss:Type="String">MCM5</Data></Cell>
    <Cell ss:StyleID="s23"><Data ss:Type="String">Cell cycle</Data></Cell>
    <Cell ss:StyleID="s23"><Data ss:Type="String">Positive regulator</Data></Cell>
    <Cell ss:StyleID="s24"><Data ss:Type="Number">219.83915300000001</Data></Cell>
    <Cell ss:StyleID="s24"><Data ss:Type="Number">98.970956000000001</Data></Cell>
    <Cell ss:StyleID="s25"><Data ss:Type="Number">176.801323</Data></Cell>
   </Row>
   <Row ss:AutoFitHeight="0" ss:Height="12.75" ss:StyleID="s16">
    <Cell ss:StyleID="s22"><Data ss:Type="Number">2497824</Data></Cell>
    <Cell ss:StyleID="s23"><Data ss:Type="String">Q14566</Data></Cell>
    <Cell ss:StyleID="s23"><Data ss:Type="String">DNA replication licensing factor MCM6;MCM6;ortholog</Data></Cell>
    <Cell ss:StyleID="s23"><Data ss:Type="String">MCM6</Data></Cell>
    <Cell ss:StyleID="s23"><Data ss:Type="String">Cell cycle</Data></Cell>
    <Cell ss:StyleID="s23"><Data ss:Type="String">Positive regulator</Data></Cell>
    <Cell ss:StyleID="s24"><Data ss:Type="Number">264.577337</Data></Cell>
    <Cell ss:StyleID="s24"><Data ss:Type="Number">185.81465499999999</Data></Cell>
    <Cell ss:StyleID="s25"><Data ss:Type="Number">258.65342500000003</Data></Cell>
   </Row>
   <Row ss:AutoFitHeight="0" ss:Height="12.75" ss:StyleID="s16">
    <Cell ss:StyleID="s22"><Data ss:Type="Number">20981696</Data></Cell>
    <Cell ss:StyleID="s23"><Data ss:Type="String">P33993</Data></Cell>
    <Cell ss:StyleID="s23"><Data ss:Type="String">DNA replication licensing factor MCM7;MCM7;ortholog</Data></Cell>
    <Cell ss:StyleID="s23"><Data ss:Type="String">MCM7</Data></Cell>
    <Cell ss:StyleID="s23"><Data ss:Type="String">Cell cycle</Data></Cell>
    <Cell ss:StyleID="s23"><Data ss:Type="String">Positive regulator</Data></Cell>
    <Cell ss:StyleID="s24"><Data ss:Type="Number">397.06050800000003</Data></Cell>
    <Cell ss:StyleID="s24"><Data ss:Type="Number">166.70893599999999</Data></Cell>
    <Cell ss:StyleID="s25"><Data ss:Type="Number">377.38777900000002</Data></Cell>
   </Row>
   <Row ss:AutoFitHeight="0" ss:Height="12.75" ss:StyleID="s16">
    <Cell ss:StyleID="s22"><Data ss:Type="Number">76803807</Data></Cell>
    <Cell ss:StyleID="s23"><Data ss:Type="String">Q13415</Data></Cell>
    <Cell ss:StyleID="s23"><Data ss:Type="String">Origin recognition complex subunit 1;ORC1;ortholog</Data></Cell>
    <Cell ss:StyleID="s23"><Data ss:Type="String">ORC1</Data></Cell>
    <Cell ss:StyleID="s23"><Data ss:Type="String">Cell cycle</Data></Cell>
    <Cell ss:StyleID="s23"><Data ss:Type="String">Positive regulator</Data></Cell>
    <Cell ss:StyleID="s24"><Data ss:Type="Number">3.604082</Data></Cell>
    <Cell ss:StyleID="s24"><Data ss:Type="Number">4.218623</Data></Cell>
    <Cell ss:StyleID="s25"><Data ss:Type="Number">0</Data></Cell>
   </Row>
   <Row ss:AutoFitHeight="0" ss:Height="12.75" ss:StyleID="s16">
    <Cell ss:StyleID="s22"><Data ss:Type="Number">8488999</Data></Cell>
    <Cell ss:StyleID="s23"><Data ss:Type="String">Q13416</Data></Cell>
    <Cell ss:StyleID="s23"><Data ss:Type="String">Origin recognition complex subunit 2;ORC2;ortholog</Data></Cell>
    <Cell ss:StyleID="s23"><Data ss:Type="String">ORC2</Data></Cell>
    <Cell ss:StyleID="s23"><Data ss:Type="String">Cell cycle</Data></Cell>
    <Cell ss:StyleID="s23"><Data ss:Type="String">Positive regulator</Data></Cell>
    <Cell ss:StyleID="s24"><Data ss:Type="Number">21.512056999999999</Data></Cell>
    <Cell ss:StyleID="s24"><Data ss:Type="Number">12.590066</Data></Cell>
    <Cell ss:StyleID="s25"><Data ss:Type="Number">6.8154070000000004</Data></Cell>
   </Row>
   <Row ss:AutoFitHeight="0" ss:Height="12.75" ss:StyleID="s16">
    <Cell ss:StyleID="s22"><Data ss:Type="Number">8928268</Data></Cell>
    <Cell ss:StyleID="s23"><Data ss:Type="String">Q9UBD5</Data></Cell>
    <Cell ss:StyleID="s23"><Data ss:Type="String">Origin recognition complex subunit 3;ORC3;ortholog</Data></Cell>
    <Cell ss:StyleID="s23"><Data ss:Type="String">ORC3</Data></Cell>
    <Cell ss:StyleID="s23"><Data ss:Type="String">Cell cycle</Data></Cell>
    <Cell ss:StyleID="s23"><Data ss:Type="String">Positive regulator</Data></Cell>
    <Cell ss:StyleID="s24"><Data ss:Type="Number">8.7288730000000001</Data></Cell>
    <Cell ss:StyleID="s24"><Data ss:Type="Number">5.1086270000000003</Data></Cell>
    <Cell ss:StyleID="s25"><Data ss:Type="Number">0</Data></Cell>
   </Row>
   <Row ss:AutoFitHeight="0" ss:Height="12.75" ss:StyleID="s16">
    <Cell ss:StyleID="s22"><Data ss:Type="Number">67477352</Data></Cell>
    <Cell ss:StyleID="s23"><Data ss:Type="String">O43929</Data></Cell>
    <Cell ss:StyleID="s23"><Data ss:Type="String">Origin recognition complex subunit 4;ORC4;ortholog</Data></Cell>
    <Cell ss:StyleID="s23"><Data ss:Type="String">ORC4</Data></Cell>
    <Cell ss:StyleID="s23"><Data ss:Type="String">Cell cycle</Data></Cell>
    <Cell ss:StyleID="s23"><Data ss:Type="String">Positive regulator</Data></Cell>
    <Cell ss:StyleID="s24"><Data ss:Type="Number">42.703406000000001</Data></Cell>
    <Cell ss:StyleID="s24"><Data ss:Type="Number">33.323248999999997</Data></Cell>
    <Cell ss:StyleID="s25"><Data ss:Type="Number">0</Data></Cell>
   </Row>
   <Row ss:AutoFitHeight="0" ss:Height="12.75" ss:StyleID="s16">
    <Cell ss:StyleID="s22"><Data ss:Type="Number">6174924</Data></Cell>
    <Cell ss:StyleID="s23"><Data ss:Type="String">O43913</Data></Cell>
    <Cell ss:StyleID="s23"><Data ss:Type="String">Origin recognition complex subunit 5;ORC5;ortholog</Data></Cell>
    <Cell ss:StyleID="s23"><Data ss:Type="String">ORC5</Data></Cell>
    <Cell ss:StyleID="s23"><Data ss:Type="String">Cell cycle</Data></Cell>
    <Cell ss:StyleID="s23"><Data ss:Type="String">Positive regulator</Data></Cell>
    <Cell ss:StyleID="s24"><Data ss:Type="Number">7.1335959999999998</Data></Cell>
    <Cell ss:StyleID="s24"><Data ss:Type="Number">0</Data></Cell>
    <Cell ss:StyleID="s25"><Data ss:Type="Number">9.0402070000000005</Data></Cell>
   </Row>
   <Row ss:AutoFitHeight="0" ss:Height="12.75" ss:StyleID="s16">
    <Cell ss:StyleID="s22"><Data ss:Type="Number">25091097</Data></Cell>
    <Cell ss:StyleID="s23"><Data ss:Type="String">O60216</Data></Cell>
    <Cell ss:StyleID="s23"><Data ss:Type="String">Double-strand-break repair protein rad21 homolog;RAD21;ortholog</Data></Cell>
    <Cell ss:StyleID="s23"><Data ss:Type="String">RAD21</Data></Cell>
    <Cell ss:StyleID="s23"><Data ss:Type="String">Cell cycle</Data></Cell>
    <Cell ss:StyleID="s23"><Data ss:Type="String">Positive regulator</Data></Cell>
    <Cell ss:StyleID="s24"><Data ss:Type="Number">73.766581000000002</Data></Cell>
    <Cell ss:StyleID="s24"><Data ss:Type="Number">40.294196999999997</Data></Cell>
    <Cell ss:StyleID="s25"><Data ss:Type="Number">31.160777</Data></Cell>
   </Row>
   <Row ss:AutoFitHeight="0" ss:Height="12.75" ss:StyleID="s16">
    <Cell ss:StyleID="s22"><Data ss:Type="Number">51338669</Data></Cell>
    <Cell ss:StyleID="s23"><Data ss:Type="String">P84022</Data></Cell>
    <Cell ss:StyleID="s23"><Data ss:Type="String">Mothers against decapentaplegic homolog 3;SMAD3;ortholog</Data></Cell>
    <Cell ss:StyleID="s23"><Data ss:Type="String">SMAD3</Data></Cell>
    <Cell ss:StyleID="s23"><Data ss:Type="String">Cell cycle</Data></Cell>
    <Cell ss:StyleID="s23"><Data ss:Type="String">Positive regulator</Data></Cell>
    <Cell ss:StyleID="s24"><Data ss:Type="Number">21.904335</Data></Cell>
    <Cell ss:StyleID="s24"><Data ss:Type="Number">0</Data></Cell>
    <Cell ss:StyleID="s25"><Data ss:Type="Number">0</Data></Cell>
   </Row>
   <Row ss:AutoFitHeight="0" ss:Height="12.75" ss:StyleID="s16">
    <Cell ss:StyleID="s22"><Data ss:Type="Number">13959561</Data></Cell>
    <Cell ss:StyleID="s23"><Data ss:Type="String">Q13485</Data></Cell>
    <Cell ss:StyleID="s23"><Data ss:Type="String">Mothers against decapentaplegic homolog 4;SMAD4;ortholog</Data></Cell>
    <Cell ss:StyleID="s23"><Data ss:Type="String">SMAD4</Data></Cell>
    <Cell ss:StyleID="s23"><Data ss:Type="String">Cell cycle</Data></Cell>
    <Cell ss:StyleID="s23"><Data ss:Type="String">Positive regulator</Data></Cell>
    <Cell ss:StyleID="s24"><Data ss:Type="Number">11.243167</Data></Cell>
    <Cell ss:StyleID="s24"><Data ss:Type="Number">0</Data></Cell>
    <Cell ss:StyleID="s25"><Data ss:Type="Number">0</Data></Cell>
   </Row>
   <Row ss:AutoFitHeight="0" ss:Height="12.75" ss:StyleID="s16">
    <Cell ss:StyleID="s22"><Data ss:Type="Number">209572720</Data></Cell>
    <Cell ss:StyleID="s23"><Data ss:Type="String">Q8WVM7</Data></Cell>
    <Cell ss:StyleID="s23"><Data ss:Type="String">Cohesin subunit SA-1;STAG1;ortholog</Data></Cell>
    <Cell ss:StyleID="s23"><Data ss:Type="String">STAG1</Data></Cell>
    <Cell ss:StyleID="s23"><Data ss:Type="String">Cell cycle</Data></Cell>
    <Cell ss:StyleID="s23"><Data ss:Type="String">Positive regulator</Data></Cell>
    <Cell ss:StyleID="s24"><Data ss:Type="Number">34.533861999999999</Data></Cell>
    <Cell ss:StyleID="s24"><Data ss:Type="Number">14.436541999999999</Data></Cell>
    <Cell ss:StyleID="s25"><Data ss:Type="Number">28.133872</Data></Cell>
   </Row>
   <Row ss:AutoFitHeight="0" ss:Height="12.75" ss:StyleID="s16">
    <Cell ss:StyleID="s22"><Data ss:Type="Number">135674</Data></Cell>
    <Cell ss:StyleID="s23"><Data ss:Type="String">P01137</Data></Cell>
    <Cell ss:StyleID="s23"><Data ss:Type="String">Transforming growth factor beta-1;TGFB1;ortholog</Data></Cell>
    <Cell ss:StyleID="s23"><Data ss:Type="String">TGFB1</Data></Cell>
    <Cell ss:StyleID="s23"><Data ss:Type="String">Cell cycle</Data></Cell>
    <Cell ss:StyleID="s23"><Data ss:Type="String">Positive regulator</Data></Cell>
    <Cell ss:StyleID="s24"><Data ss:Type="Number">31.826812</Data></Cell>
    <Cell ss:StyleID="s24"><Data ss:Type="Number">9.3134209999999999</Data></Cell>
    <Cell ss:StyleID="s25"><Data ss:Type="Number">30.249922999999999</Data></Cell>
   </Row>
   <Row ss:AutoFitHeight="0" ss:Height="12.75" ss:StyleID="s16">
    <Cell ss:StyleID="s22"><Data ss:Type="Number">160112977</Data></Cell>
    <Cell ss:StyleID="s23"><Data ss:Type="String">P33981</Data></Cell>
    <Cell ss:StyleID="s23"><Data ss:Type="String">Dual specificity protein kinase TTK;TTK;ortholog</Data></Cell>
    <Cell ss:StyleID="s23"><Data ss:Type="String">TTK</Data></Cell>
    <Cell ss:StyleID="s23"><Data ss:Type="String">Cell cycle</Data></Cell>
    <Cell ss:StyleID="s23"><Data ss:Type="String">Positive regulator</Data></Cell>
    <Cell ss:StyleID="s24"><Data ss:Type="Number">10.86271</Data></Cell>
    <Cell ss:StyleID="s24"><Data ss:Type="Number">8.4766259999999996</Data></Cell>
    <Cell ss:StyleID="s25"><Data ss:Type="Number">9.1773399999999992</Data></Cell>
   </Row>
   <Row ss:AutoFitHeight="0" ss:Height="12.75" ss:StyleID="s16">
    <Cell ss:StyleID="s22"><Data ss:Type="Number">90103515</Data></Cell>
    <Cell ss:StyleID="s23"><Data ss:Type="String">P28749</Data></Cell>
    <Cell ss:StyleID="s23"><Data ss:Type="String">Retinoblastoma-like protein 1;RBL1;ortholog</Data></Cell>
    <Cell ss:StyleID="s23"><Data ss:Type="String">RBL1</Data></Cell>
    <Cell ss:StyleID="s23"><Data ss:Type="String">Cell cycle</Data></Cell>
    <Cell ss:StyleID="s23"><Data ss:Type="String">Positive regulator</Data></Cell>
    <Cell ss:StyleID="s24"><Data ss:Type="Number">2.905538</Data></Cell>
    <Cell ss:StyleID="s24"><Data ss:Type="Number">0</Data></Cell>
    <Cell ss:StyleID="s25"><Data ss:Type="Number">0</Data></Cell>
   </Row>
   <Row ss:AutoFitHeight="0" ss:Height="12.75" ss:StyleID="s16">
    <Cell ss:StyleID="s22"><Data ss:Type="Number">132164</Data></Cell>
    <Cell ss:StyleID="s23"><Data ss:Type="String">P06400</Data></Cell>
    <Cell ss:StyleID="s23"><Data ss:Type="String">Retinoblastoma-associated protein</Data></Cell>
    <Cell ss:StyleID="s23"><Data ss:Type="String">RB</Data></Cell>
    <Cell ss:StyleID="s23"><Data ss:Type="String">Cell cycle</Data></Cell>
    <Cell ss:StyleID="s23"><Data ss:Type="String">Positive regulator</Data></Cell>
    <Cell ss:StyleID="s24"><Data ss:Type="Number">36.782603999999999</Data></Cell>
    <Cell ss:StyleID="s24"><Data ss:Type="Number">23.484272000000001</Data></Cell>
    <Cell ss:StyleID="s25"><Data ss:Type="Number">16.950388</Data></Cell>
   </Row>
   <Row ss:AutoFitHeight="0" ss:Height="12.75" ss:StyleID="s16">
    <Cell ss:StyleID="s22"><Data ss:Type="Number">1345590</Data></Cell>
    <Cell ss:StyleID="s23"><Data ss:Type="String">P31946</Data></Cell>
    <Cell ss:StyleID="s23"><Data ss:Type="String">14-3-3 protein beta/alpha;YWHAB;ortholog</Data></Cell>
    <Cell ss:StyleID="s23"><Data ss:Type="String">YWHAB</Data></Cell>
    <Cell ss:StyleID="s23"><Data ss:Type="String">Cell cycle</Data></Cell>
    <Cell ss:StyleID="s23"><Data ss:Type="String">Negative regulator</Data></Cell>
    <Cell ss:StyleID="s24"><Data ss:Type="Number">1173.1285359999999</Data></Cell>
    <Cell ss:StyleID="s24"><Data ss:Type="Number">1122.1536209999999</Data></Cell>
    <Cell ss:StyleID="s25"><Data ss:Type="Number">1278.8585499999999</Data></Cell>
   </Row>
   <Row ss:AutoFitHeight="0" ss:Height="12.75" ss:StyleID="s16">
    <Cell ss:StyleID="s22"><Data ss:Type="Number">51702210</Data></Cell>
    <Cell ss:StyleID="s23"><Data ss:Type="String">P62258</Data></Cell>
    <Cell ss:StyleID="s23"><Data ss:Type="String">14-3-3 protein epsilon;YWHAE;ortholog</Data></Cell>
    <Cell ss:StyleID="s23"><Data ss:Type="String">YWHAE</Data></Cell>
    <Cell ss:StyleID="s23"><Data ss:Type="String">Cell cycle</Data></Cell>
    <Cell ss:StyleID="s23"><Data ss:Type="String">Negative regulator</Data></Cell>
    <Cell ss:StyleID="s24"><Data ss:Type="Number">2226.9407719999999</Data></Cell>
    <Cell ss:StyleID="s24"><Data ss:Type="Number">2962.763492</Data></Cell>
    <Cell ss:StyleID="s25"><Data ss:Type="Number">3130.5705029999999</Data></Cell>
   </Row>
   <Row ss:AutoFitHeight="0" ss:Height="12.75" ss:StyleID="s16">
    <Cell ss:StyleID="s22"><Data ss:Type="Number">1345593</Data></Cell>
    <Cell ss:StyleID="s23"><Data ss:Type="String">Q04917</Data></Cell>
    <Cell ss:StyleID="s23"><Data ss:Type="String">14-3-3 protein eta;YWHAH;ortholog</Data></Cell>
    <Cell ss:StyleID="s23"><Data ss:Type="String">YWHAH</Data></Cell>
    <Cell ss:StyleID="s23"><Data ss:Type="String">Cell cycle</Data></Cell>
    <Cell ss:StyleID="s23"><Data ss:Type="String">Negative regulator</Data></Cell>
    <Cell ss:StyleID="s24"><Data ss:Type="Number">681.17140800000004</Data></Cell>
    <Cell ss:StyleID="s24"><Data ss:Type="Number">708.72860300000002</Data></Cell>
    <Cell ss:StyleID="s25"><Data ss:Type="Number">783.30086200000005</Data></Cell>
   </Row>
   <Row ss:AutoFitHeight="0" ss:Height="12.75" ss:StyleID="s16">
    <Cell ss:StyleID="s22"><Data ss:Type="Number">48428721</Data></Cell>
    <Cell ss:StyleID="s23"><Data ss:Type="String">P61981</Data></Cell>
    <Cell ss:StyleID="s23"><Data ss:Type="String">14-3-3 protein gamma;YWHAG;ortholog</Data></Cell>
    <Cell ss:StyleID="s23"><Data ss:Type="String">YWHAG</Data></Cell>
    <Cell ss:StyleID="s23"><Data ss:Type="String">Cell cycle</Data></Cell>
    <Cell ss:StyleID="s23"><Data ss:Type="String">Negative regulator</Data></Cell>
    <Cell ss:StyleID="s24"><Data ss:Type="Number">866.86185899999998</Data></Cell>
    <Cell ss:StyleID="s24"><Data ss:Type="Number">941.14567499999998</Data></Cell>
    <Cell ss:StyleID="s25"><Data ss:Type="Number">1257.7599720000001</Data></Cell>
   </Row>
   <Row ss:AutoFitHeight="0" ss:Height="12.75" ss:StyleID="s16">
    <Cell ss:StyleID="s22"><Data ss:Type="Number">112690</Data></Cell>
    <Cell ss:StyleID="s23"><Data ss:Type="String">P27348</Data></Cell>
    <Cell ss:StyleID="s23"><Data ss:Type="String">14-3-3 protein theta;YWHAQ;ortholog</Data></Cell>
    <Cell ss:StyleID="s23"><Data ss:Type="String">YWHAQ</Data></Cell>
    <Cell ss:StyleID="s23"><Data ss:Type="String">Cell cycle</Data></Cell>
    <Cell ss:StyleID="s23"><Data ss:Type="String">Negative regulator</Data></Cell>
    <Cell ss:StyleID="s24"><Data ss:Type="Number">899.26982699999996</Data></Cell>
    <Cell ss:StyleID="s24"><Data ss:Type="Number">1022.955723</Data></Cell>
    <Cell ss:StyleID="s25"><Data ss:Type="Number">1091.466623</Data></Cell>
   </Row>
   <Row ss:AutoFitHeight="0" ss:Height="12.75" ss:StyleID="s16">
    <Cell ss:StyleID="s22"><Data ss:Type="Number">52000887</Data></Cell>
    <Cell ss:StyleID="s23"><Data ss:Type="String">P63104</Data></Cell>
    <Cell ss:StyleID="s23"><Data ss:Type="String">14-3-3 protein zeta/delta;YWHAZ;ortholog</Data></Cell>
    <Cell ss:StyleID="s23"><Data ss:Type="String">YWHAZ</Data></Cell>
    <Cell ss:StyleID="s23"><Data ss:Type="String">Cell cycle</Data></Cell>
    <Cell ss:StyleID="s23"><Data ss:Type="String">Negative regulator</Data></Cell>
    <Cell ss:StyleID="s24"><Data ss:Type="Number">1443.8980320000001</Data></Cell>
    <Cell ss:StyleID="s24"><Data ss:Type="Number">1779.053431</Data></Cell>
    <Cell ss:StyleID="s25"><Data ss:Type="Number">1829.811692</Data></Cell>
   </Row>
   <Row ss:AutoFitHeight="0" ss:Height="12.75" ss:StyleID="s16">
    <Cell ss:StyleID="s22"><Data ss:Type="Number">143811368</Data></Cell>
    <Cell ss:StyleID="s23"><Data ss:Type="String">O60566</Data></Cell>
    <Cell ss:StyleID="s23"><Data ss:Type="String">Mitotic checkpoint serine/threonine-protein kinase BUB1 beta;BUB1B</Data></Cell>
    <Cell ss:StyleID="s23"><Data ss:Type="String">BUB1B</Data></Cell>
    <Cell ss:StyleID="s23"><Data ss:Type="String">Cell cycle</Data></Cell>
    <Cell ss:StyleID="s23"><Data ss:Type="String">Negative regulator</Data></Cell>
    <Cell ss:StyleID="s24"><Data ss:Type="Number">2.9553470000000002</Data></Cell>
    <Cell ss:StyleID="s24"><Data ss:Type="Number">10.377812</Data></Cell>
    <Cell ss:StyleID="s25"><Data ss:Type="Number">14.980914</Data></Cell>
   </Row>
   <Row ss:AutoFitHeight="0" ss:Height="12.75" ss:StyleID="s16">
    <Cell ss:StyleID="s22"/>
    <Cell ss:StyleID="s23"/>
    <Cell ss:StyleID="s23"/>
    <Cell ss:StyleID="s23"/>
    <Cell ss:StyleID="s23"/>
    <Cell ss:StyleID="s23"/>
    <Cell ss:StyleID="s24"/>
    <Cell ss:StyleID="s24"/>
    <Cell ss:StyleID="s25"/>
   </Row>
   <Row ss:AutoFitHeight="0" ss:Height="12.75" ss:StyleID="s16">
    <Cell ss:StyleID="s22"/>
    <Cell ss:StyleID="s23"/>
    <Cell ss:StyleID="s30"><Data ss:Type="String">Regulation of Apoptosis</Data></Cell>
    <Cell ss:StyleID="s23"/>
    <Cell ss:StyleID="s23"/>
    <Cell ss:StyleID="s23"/>
    <Cell ss:StyleID="s24"/>
    <Cell ss:StyleID="s24"/>
    <Cell ss:StyleID="s25"/>
   </Row>
   <Row ss:AutoFitHeight="0" ss:Height="12.75" ss:StyleID="s16">
    <Cell ss:StyleID="s22"><Data ss:Type="Number">728945</Data></Cell>
    <Cell ss:StyleID="s23"><Data ss:Type="String">Q07812</Data></Cell>
    <Cell ss:StyleID="s23"><Data ss:Type="String">Apoptosis regulator BAX</Data></Cell>
    <Cell ss:StyleID="s23"><Data ss:Type="String">BAX</Data></Cell>
    <Cell ss:StyleID="s23"><Data ss:Type="String">Apoptosis</Data></Cell>
    <Cell ss:StyleID="s23"><Data ss:Type="String">Pro-apoptosis</Data></Cell>
    <Cell ss:StyleID="s24"><Data ss:Type="Number">321.60406</Data></Cell>
    <Cell ss:StyleID="s24"><Data ss:Type="Number">371.72722099999999</Data></Cell>
    <Cell ss:StyleID="s25"><Data ss:Type="Number">389.15266000000003</Data></Cell>
   </Row>
   <Row ss:AutoFitHeight="0" ss:Height="12.75" ss:StyleID="s16">
    <Cell ss:StyleID="s22"><Data ss:Type="Number">17371773</Data></Cell>
    <Cell ss:StyleID="s23"><Data ss:Type="String">Q92934</Data></Cell>
    <Cell ss:StyleID="s23"><Data ss:Type="String">Bcl2 antagonist of cell death</Data></Cell>
    <Cell ss:StyleID="s23"><Data ss:Type="String">BAD</Data></Cell>
    <Cell ss:StyleID="s23"><Data ss:Type="String">Apoptosis</Data></Cell>
    <Cell ss:StyleID="s23"><Data ss:Type="String">Pro-apoptosis</Data></Cell>
    <Cell ss:StyleID="s24"><Data ss:Type="Number">36.941836000000002</Data></Cell>
    <Cell ss:StyleID="s24"><Data ss:Type="Number">43.240881999999999</Data></Cell>
    <Cell ss:StyleID="s25"><Data ss:Type="Number">46.815358000000003</Data></Cell>
   </Row>
   <Row ss:AutoFitHeight="0" ss:Height="12.75" ss:StyleID="s16">
    <Cell ss:StyleID="s22"><Data ss:Type="Number">2493274</Data></Cell>
    <Cell ss:StyleID="s23"><Data ss:Type="String">Q16611</Data></Cell>
    <Cell ss:StyleID="s23"><Data ss:Type="String">Bcl-2 homologous antagonist/killer</Data></Cell>
    <Cell ss:StyleID="s23"><Data ss:Type="String">BAK</Data></Cell>
    <Cell ss:StyleID="s23"><Data ss:Type="String">Apoptosis</Data></Cell>
    <Cell ss:StyleID="s23"><Data ss:Type="String">Pro-apoptosis</Data></Cell>
    <Cell ss:StyleID="s24"><Data ss:Type="Number">0</Data></Cell>
    <Cell ss:StyleID="s24"><Data ss:Type="Number">17.214379999999998</Data></Cell>
    <Cell ss:StyleID="s25"><Data ss:Type="Number">29.413405000000001</Data></Cell>
   </Row>
   <Row ss:AutoFitHeight="0" ss:Height="12.75" ss:StyleID="s16">
    <Cell ss:StyleID="s22"><Data ss:Type="Number">2493285</Data></Cell>
    <Cell ss:StyleID="s23"><Data ss:Type="String">P55957</Data></Cell>
    <Cell ss:StyleID="s23"><Data ss:Type="String">BH3-interacting domain death agonist</Data></Cell>
    <Cell ss:StyleID="s23"><Data ss:Type="String">BID</Data></Cell>
    <Cell ss:StyleID="s23"><Data ss:Type="String">Apoptosis</Data></Cell>
    <Cell ss:StyleID="s23"><Data ss:Type="String">Pro-apoptosis</Data></Cell>
    <Cell ss:StyleID="s24"><Data ss:Type="Number">159.134061</Data></Cell>
    <Cell ss:StyleID="s24"><Data ss:Type="Number">223.522098</Data></Cell>
    <Cell ss:StyleID="s25"><Data ss:Type="Number">181.49954</Data></Cell>
   </Row>
   <Row ss:AutoFitHeight="0" ss:Height="12.75" ss:StyleID="s16">
    <Cell ss:StyleID="s22"><Data ss:Type="Number">23396740</Data></Cell>
    <Cell ss:StyleID="s23"><Data ss:Type="String">Q9BXK5</Data></Cell>
    <Cell ss:StyleID="s23"><Data ss:Type="String">Bcl-2-like protein 13</Data></Cell>
    <Cell ss:StyleID="s23"><Data ss:Type="String">B2L13</Data></Cell>
    <Cell ss:StyleID="s23"><Data ss:Type="String">Apoptosis</Data></Cell>
    <Cell ss:StyleID="s23"><Data ss:Type="String">Pro-apoptosis</Data></Cell>
    <Cell ss:StyleID="s24"><Data ss:Type="Number">6.398174</Data></Cell>
    <Cell ss:StyleID="s24"><Data ss:Type="Number">0</Data></Cell>
    <Cell ss:StyleID="s25"><Data ss:Type="Number">0</Data></Cell>
   </Row>
   <Row ss:AutoFitHeight="0" ss:Height="12.75" ss:StyleID="s16">
    <Cell ss:StyleID="s22"><Data ss:Type="Number">18203507</Data></Cell>
    <Cell ss:StyleID="s23"><Data ss:Type="String">Q9ULZ3</Data></Cell>
    <Cell ss:StyleID="s23"><Data ss:Type="String">Apoptosis-associated speck-like protein containing a CARD</Data></Cell>
    <Cell ss:StyleID="s23"><Data ss:Type="String">ASC</Data></Cell>
    <Cell ss:StyleID="s23"><Data ss:Type="String">Apoptosis</Data></Cell>
    <Cell ss:StyleID="s23"><Data ss:Type="String">Pro-apoptosis</Data></Cell>
    <Cell ss:StyleID="s24"><Data ss:Type="Number">31.826812</Data></Cell>
    <Cell ss:StyleID="s24"><Data ss:Type="Number">37.253683000000002</Data></Cell>
    <Cell ss:StyleID="s25"><Data ss:Type="Number">40.333230999999998</Data></Cell>
   </Row>
   <Row ss:AutoFitHeight="0" ss:Height="12.75" ss:StyleID="s16">
    <Cell ss:StyleID="s22"><Data ss:Type="Number">2810997</Data></Cell>
    <Cell ss:StyleID="s23"><Data ss:Type="String">O00273</Data></Cell>
    <Cell ss:StyleID="s23"><Data ss:Type="String">DNA fragmentation factor subunit alpha;DFFA;ortholog</Data></Cell>
    <Cell ss:StyleID="s23"><Data ss:Type="String">DFFA</Data></Cell>
    <Cell ss:StyleID="s23"><Data ss:Type="String">Apoptosis</Data></Cell>
    <Cell ss:StyleID="s23"><Data ss:Type="String">Pro-apoptosis</Data></Cell>
    <Cell ss:StyleID="s24"><Data ss:Type="Number">28.124901999999999</Data></Cell>
    <Cell ss:StyleID="s24"><Data ss:Type="Number">109.735169</Data></Cell>
    <Cell ss:StyleID="s25"><Data ss:Type="Number">83.164441999999994</Data></Cell>
   </Row>
   <Row ss:AutoFitHeight="0" ss:Height="12.75" ss:StyleID="s16">
    <Cell ss:StyleID="s22"><Data ss:Type="Number">269849759</Data></Cell>
    <Cell ss:StyleID="s23"><Data ss:Type="String">P04637</Data></Cell>
    <Cell ss:StyleID="s23"><Data ss:Type="String">Cellular tumor antigen p53;TP53;ortholog</Data></Cell>
    <Cell ss:StyleID="s23"><Data ss:Type="String">TP53</Data></Cell>
    <Cell ss:StyleID="s23"><Data ss:Type="String">Apoptosis</Data></Cell>
    <Cell ss:StyleID="s23"><Data ss:Type="String">Pro-apoptosis</Data></Cell>
    <Cell ss:StyleID="s24"><Data ss:Type="Number">102.647543</Data></Cell>
    <Cell ss:StyleID="s24"><Data ss:Type="Number">27.726977999999999</Data></Cell>
    <Cell ss:StyleID="s25"><Data ss:Type="Number">60.038015999999999</Data></Cell>
   </Row>
   <Row ss:AutoFitHeight="0" ss:Height="12.75" ss:StyleID="s16">
    <Cell ss:StyleID="s22"><Data ss:Type="Number">150417955</Data></Cell>
    <Cell ss:StyleID="s23"><Data ss:Type="String">Q96HS1</Data></Cell>
    <Cell ss:StyleID="s23"><Data ss:Type="String">Serine/threonine-protein phosphatase PGAM5</Data></Cell>
    <Cell ss:StyleID="s23"><Data ss:Type="String">PGAM5</Data></Cell>
    <Cell ss:StyleID="s23"><Data ss:Type="String">Apoptosis</Data></Cell>
    <Cell ss:StyleID="s23"><Data ss:Type="String">Necroptosis</Data></Cell>
    <Cell ss:StyleID="s24"><Data ss:Type="Number">364.48023699999999</Data></Cell>
    <Cell ss:StyleID="s24"><Data ss:Type="Number">450.97161299999999</Data></Cell>
    <Cell ss:StyleID="s25"><Data ss:Type="Number">367.395263</Data></Cell>
   </Row>
   <Row ss:AutoFitHeight="0" ss:Height="12.75" ss:StyleID="s16">
    <Cell ss:StyleID="s22"><Data ss:Type="Number">125987821</Data></Cell>
    <Cell ss:StyleID="s23"><Data ss:Type="String">O00429</Data></Cell>
    <Cell ss:StyleID="s23"><Data ss:Type="String">Dynamin-1-like protein</Data></Cell>
    <Cell ss:StyleID="s23"><Data ss:Type="String">DNM1L</Data></Cell>
    <Cell ss:StyleID="s23"><Data ss:Type="String">Apoptosis</Data></Cell>
    <Cell ss:StyleID="s23"><Data ss:Type="String">Necroptosis</Data></Cell>
    <Cell ss:StyleID="s24"><Data ss:Type="Number">59.026629</Data></Cell>
    <Cell ss:StyleID="s24"><Data ss:Type="Number">54.286107000000001</Data></Cell>
    <Cell ss:StyleID="s25"><Data ss:Type="Number">112.2042</Data></Cell>
   </Row>
   <Row ss:AutoFitHeight="0" ss:Height="12.75" ss:StyleID="s16">
    <Cell ss:StyleID="s22"><Data ss:Type="Number">12231007</Data></Cell>
    <Cell ss:StyleID="s23"><Data ss:Type="String">P31944</Data></Cell>
    <Cell ss:StyleID="s23"><Data ss:Type="String">Caspase-14</Data></Cell>
    <Cell ss:StyleID="s23"><Data ss:Type="String">CASPE</Data></Cell>
    <Cell ss:StyleID="s23"><Data ss:Type="String">Apoptosis</Data></Cell>
    <Cell ss:StyleID="s23"><Data ss:Type="String">Caspase</Data></Cell>
    <Cell ss:StyleID="s24"><Data ss:Type="Number">0</Data></Cell>
    <Cell ss:StyleID="s24"><Data ss:Type="Number">30.018464000000002</Data></Cell>
    <Cell ss:StyleID="s25"><Data ss:Type="Number">32.499918000000001</Data></Cell>
   </Row>
   <Row ss:AutoFitHeight="0" ss:Height="12.75" ss:StyleID="s16">
    <Cell ss:StyleID="s22"><Data ss:Type="Number">77416852</Data></Cell>
    <Cell ss:StyleID="s23"><Data ss:Type="String">P42574</Data></Cell>
    <Cell ss:StyleID="s23"><Data ss:Type="String">Caspase-3</Data></Cell>
    <Cell ss:StyleID="s23"><Data ss:Type="String">CASP3</Data></Cell>
    <Cell ss:StyleID="s23"><Data ss:Type="String">Apoptosis</Data></Cell>
    <Cell ss:StyleID="s23"><Data ss:Type="String">Caspase</Data></Cell>
    <Cell ss:StyleID="s24"><Data ss:Type="Number">22.405156999999999</Data></Cell>
    <Cell ss:StyleID="s24"><Data ss:Type="Number">65.563792000000007</Data></Cell>
    <Cell ss:StyleID="s25"><Data ss:Type="Number">85.180289999999999</Data></Cell>
   </Row>
   <Row ss:AutoFitHeight="0" ss:Height="12.75" ss:StyleID="s16">
    <Cell ss:StyleID="s22"><Data ss:Type="Number">115612</Data></Cell>
    <Cell ss:StyleID="s23"><Data ss:Type="String">P04632</Data></Cell>
    <Cell ss:StyleID="s23"><Data ss:Type="String">Calpain small subunit 1</Data></Cell>
    <Cell ss:StyleID="s23"><Data ss:Type="String">CPNS1</Data></Cell>
    <Cell ss:StyleID="s23"><Data ss:Type="String">Apoptosis</Data></Cell>
    <Cell ss:StyleID="s23"><Data ss:Type="String">Calpain-calcium</Data></Cell>
    <Cell ss:StyleID="s24"><Data ss:Type="Number">324.20596</Data></Cell>
    <Cell ss:StyleID="s24"><Data ss:Type="Number">298.16847000000001</Data></Cell>
    <Cell ss:StyleID="s25"><Data ss:Type="Number">366.83675699999998</Data></Cell>
   </Row>
   <Row ss:AutoFitHeight="0" ss:Height="12.75" ss:StyleID="s16">
    <Cell ss:StyleID="s22"><Data ss:Type="Number">115574</Data></Cell>
    <Cell ss:StyleID="s23"><Data ss:Type="String">P07384</Data></Cell>
    <Cell ss:StyleID="s23"><Data ss:Type="String">Calpain-1 catalytic subunit</Data></Cell>
    <Cell ss:StyleID="s23"><Data ss:Type="String">CAN1</Data></Cell>
    <Cell ss:StyleID="s23"><Data ss:Type="String">Apoptosis</Data></Cell>
    <Cell ss:StyleID="s23"><Data ss:Type="String">Calpain-calcium</Data></Cell>
    <Cell ss:StyleID="s24"><Data ss:Type="Number">60.845376000000002</Data></Cell>
    <Cell ss:StyleID="s24"><Data ss:Type="Number">71.220275999999998</Data></Cell>
    <Cell ss:StyleID="s25"><Data ss:Type="Number">77.107647999999998</Data></Cell>
   </Row>
   <Row ss:AutoFitHeight="0" ss:Height="12.75" ss:StyleID="s16">
    <Cell ss:StyleID="s22"><Data ss:Type="Number">317373596</Data></Cell>
    <Cell ss:StyleID="s23"><Data ss:Type="String">P17655</Data></Cell>
    <Cell ss:StyleID="s23"><Data ss:Type="String">Calpain-2 catalytic subunit</Data></Cell>
    <Cell ss:StyleID="s23"><Data ss:Type="String">CAN2</Data></Cell>
    <Cell ss:StyleID="s23"><Data ss:Type="String">Apoptosis</Data></Cell>
    <Cell ss:StyleID="s23"><Data ss:Type="String">Calpain-calcium</Data></Cell>
    <Cell ss:StyleID="s24"><Data ss:Type="Number">172.88779099999999</Data></Cell>
    <Cell ss:StyleID="s24"><Data ss:Type="Number">145.28936400000001</Data></Cell>
    <Cell ss:StyleID="s25"><Data ss:Type="Number">258.42077399999999</Data></Cell>
   </Row>
   <Row ss:AutoFitHeight="0" ss:Height="12.75" ss:StyleID="s16">
    <Cell ss:StyleID="s22"><Data ss:Type="Number">13431764</Data></Cell>
    <Cell ss:StyleID="s23"><Data ss:Type="String">O95831</Data></Cell>
    <Cell ss:StyleID="s23"><Data ss:Type="String">Apoptosis-inducing factor 1, mitochondrial</Data></Cell>
    <Cell ss:StyleID="s23"><Data ss:Type="String">AIFM1</Data></Cell>
    <Cell ss:StyleID="s23"><Data ss:Type="String">Apoptosis</Data></Cell>
    <Cell ss:StyleID="s23"><Data ss:Type="String">AIP-pathway</Data></Cell>
    <Cell ss:StyleID="s24"><Data ss:Type="Number">136.28284500000001</Data></Cell>
    <Cell ss:StyleID="s24"><Data ss:Type="Number">172.114001</Data></Cell>
    <Cell ss:StyleID="s25"><Data ss:Type="Number">141.133411</Data></Cell>
   </Row>
   <Row ss:AutoFitHeight="0" ss:Height="12.75" ss:StyleID="s16">
    <Cell ss:StyleID="s22"><Data ss:Type="Number">74752283</Data></Cell>
    <Cell ss:StyleID="s23"><Data ss:Type="String">Q9BRQ8</Data></Cell>
    <Cell ss:StyleID="s23"><Data ss:Type="String">Apoptosis-inducing factor 2</Data></Cell>
    <Cell ss:StyleID="s23"><Data ss:Type="String">AIFM2</Data></Cell>
    <Cell ss:StyleID="s23"><Data ss:Type="String">Apoptosis</Data></Cell>
    <Cell ss:StyleID="s23"><Data ss:Type="String">AIP-pathway</Data></Cell>
    <Cell ss:StyleID="s24"><Data ss:Type="Number">16.638681999999999</Data></Cell>
    <Cell ss:StyleID="s24"><Data ss:Type="Number">19.475785999999999</Data></Cell>
    <Cell ss:StyleID="s25"><Data ss:Type="Number">0</Data></Cell>
   </Row>
   <Row ss:AutoFitHeight="0" ss:Height="12.75" ss:StyleID="s16">
    <Cell ss:StyleID="s22"><Data ss:Type="Number">83304396</Data></Cell>
    <Cell ss:StyleID="s23"><Data ss:Type="String">Q07820</Data></Cell>
    <Cell ss:StyleID="s23"><Data ss:Type="String">Induced myeloid leukemia cell differentiation protein Mcl-1</Data></Cell>
    <Cell ss:StyleID="s23"><Data ss:Type="String">MCL1</Data></Cell>
    <Cell ss:StyleID="s23"><Data ss:Type="String">Apoptosis</Data></Cell>
    <Cell ss:StyleID="s23"><Data ss:Type="String">Pro-survival</Data></Cell>
    <Cell ss:StyleID="s24"><Data ss:Type="Number">8.8660409999999992</Data></Cell>
    <Cell ss:StyleID="s24"><Data ss:Type="Number">0</Data></Cell>
    <Cell ss:StyleID="s25"><Data ss:Type="Number">0</Data></Cell>
   </Row>
   <Row ss:AutoFitHeight="0" ss:Height="12.75" ss:StyleID="s16">
    <Cell ss:StyleID="s22"><Data ss:Type="Number">109940027</Data></Cell>
    <Cell ss:StyleID="s23"><Data ss:Type="String">Q13075</Data></Cell>
    <Cell ss:StyleID="s23"><Data ss:Type="String">NAIP; Baculoviral IAP repeat-containing protein 1</Data></Cell>
    <Cell ss:StyleID="s23"><Data ss:Type="String">BIRC1</Data></Cell>
    <Cell ss:StyleID="s23"><Data ss:Type="String">Apoptosis</Data></Cell>
    <Cell ss:StyleID="s23"><Data ss:Type="String">Pro-survival</Data></Cell>
    <Cell ss:StyleID="s24"><Data ss:Type="Number">4.4235410000000002</Data></Cell>
    <Cell ss:StyleID="s24"><Data ss:Type="Number">2.588905</Data></Cell>
    <Cell ss:StyleID="s25"><Data ss:Type="Number">0</Data></Cell>
   </Row>
   <Row ss:AutoFitHeight="0" ss:Height="12.75" ss:StyleID="s16">
    <Cell ss:StyleID="s22"><Data ss:Type="Number">57012667</Data></Cell>
    <Cell ss:StyleID="s23"><Data ss:Type="String">Q6FI81</Data></Cell>
    <Cell ss:StyleID="s23"><Data ss:Type="String">Anamorsin</Data></Cell>
    <Cell ss:StyleID="s23"><Data ss:Type="String">CPIN1</Data></Cell>
    <Cell ss:StyleID="s23"><Data ss:Type="String">Apoptosis</Data></Cell>
    <Cell ss:StyleID="s23"><Data ss:Type="String">Pro-survival</Data></Cell>
    <Cell ss:StyleID="s24"><Data ss:Type="Number">109.404667</Data></Cell>
    <Cell ss:StyleID="s24"><Data ss:Type="Number">81.492430999999996</Data></Cell>
    <Cell ss:StyleID="s25"><Data ss:Type="Number">100.833078</Data></Cell>
   </Row>
   <Row ss:AutoFitHeight="0" ss:Height="12.75" ss:StyleID="s16">
    <Cell ss:StyleID="s22"><Data ss:Type="Number">126302556</Data></Cell>
    <Cell ss:StyleID="s23"><Data ss:Type="String">P20810</Data></Cell>
    <Cell ss:StyleID="s23"><Data ss:Type="String">Calpastatin</Data></Cell>
    <Cell ss:StyleID="s23"><Data ss:Type="String">ICAL</Data></Cell>
    <Cell ss:StyleID="s23"><Data ss:Type="String">Apoptosis</Data></Cell>
    <Cell ss:StyleID="s23"><Data ss:Type="String">Pro-survival</Data></Cell>
    <Cell ss:StyleID="s24"><Data ss:Type="Number">87.214659999999995</Data></Cell>
    <Cell ss:StyleID="s24"><Data ss:Type="Number">70.126874000000001</Data></Cell>
    <Cell ss:StyleID="s25"><Data ss:Type="Number">61.098008999999998</Data></Cell>
   </Row>
   <Row ss:AutoFitHeight="0" ss:Height="12.75" ss:StyleID="s16">
    <Cell ss:StyleID="s22"><Data ss:Type="Number">60393639</Data></Cell>
    <Cell ss:StyleID="s23"><Data ss:Type="String">Q13546</Data></Cell>
    <Cell ss:StyleID="s23"><Data ss:Type="String">Receptor-interacting serine/threonine-protein kinase 1;RIPK1;ortholog</Data></Cell>
    <Cell ss:StyleID="s23"><Data ss:Type="String">RIPK1</Data></Cell>
    <Cell ss:StyleID="s23"><Data ss:Type="String">Apoptosis</Data></Cell>
    <Cell ss:StyleID="s23"><Data ss:Type="String">Pro-survival</Data></Cell>
    <Cell ss:StyleID="s24"><Data ss:Type="Number">9.2492230000000006</Data></Cell>
    <Cell ss:StyleID="s24"><Data ss:Type="Number">0</Data></Cell>
    <Cell ss:StyleID="s25"><Data ss:Type="Number">0</Data></Cell>
   </Row>
   <Row ss:AutoFitHeight="0" ss:Height="12.75" ss:StyleID="s16">
    <Cell ss:StyleID="s22"><Data ss:Type="Number">23503103</Data></Cell>
    <Cell ss:StyleID="s23"><Data ss:Type="String">Q12933</Data></Cell>
    <Cell ss:StyleID="s23"><Data ss:Type="String">TNF receptor-associated factor 2;TRAF2;ortholog</Data></Cell>
    <Cell ss:StyleID="s23"><Data ss:Type="String">TRAF2</Data></Cell>
    <Cell ss:StyleID="s23"><Data ss:Type="String">Apoptosis</Data></Cell>
    <Cell ss:StyleID="s23"><Data ss:Type="String">Pro-survival</Data></Cell>
    <Cell ss:StyleID="s24"><Data ss:Type="Number">12.387681000000001</Data></Cell>
    <Cell ss:StyleID="s24"><Data ss:Type="Number">0</Data></Cell>
    <Cell ss:StyleID="s25"><Data ss:Type="Number">0</Data></Cell>
   </Row>
   <Row ss:AutoFitHeight="0" ss:Height="12.75" ss:StyleID="s16">
    <Cell ss:StyleID="s22"><Data ss:Type="Number">317373368</Data></Cell>
    <Cell ss:StyleID="s23"><Data ss:Type="String">O15111</Data></Cell>
    <Cell ss:StyleID="s23"><Data ss:Type="String">Inhibitor of nuclear factor kappa-B kinase subunit alpha;CHUK;ortholog</Data></Cell>
    <Cell ss:StyleID="s23"><Data ss:Type="String">CHUK</Data></Cell>
    <Cell ss:StyleID="s23"><Data ss:Type="String">Apoptosis</Data></Cell>
    <Cell ss:StyleID="s23"><Data ss:Type="String">Pro-survival</Data></Cell>
    <Cell ss:StyleID="s24"><Data ss:Type="Number">4.165254</Data></Cell>
    <Cell ss:StyleID="s24"><Data ss:Type="Number">0</Data></Cell>
    <Cell ss:StyleID="s25"><Data ss:Type="Number">0</Data></Cell>
   </Row>
   <Row ss:AutoFitHeight="0" ss:Height="12.75" ss:StyleID="s16">
    <Cell ss:StyleID="s22"><Data ss:Type="Number">21542418</Data></Cell>
    <Cell ss:StyleID="s23"><Data ss:Type="String">P19838</Data></Cell>
    <Cell ss:StyleID="s23"><Data ss:Type="String">Nuclear factor NF-kappa-B p105 subunit;NFKB1;ortholog</Data></Cell>
    <Cell ss:StyleID="s23"><Data ss:Type="String">NFKB1</Data></Cell>
    <Cell ss:StyleID="s23"><Data ss:Type="String">Apoptosis</Data></Cell>
    <Cell ss:StyleID="s23"><Data ss:Type="String">Pro-survival</Data></Cell>
    <Cell ss:StyleID="s24"><Data ss:Type="Number">12.187469</Data></Cell>
    <Cell ss:StyleID="s24"><Data ss:Type="Number">11.256924</Data></Cell>
    <Cell ss:StyleID="s25"><Data ss:Type="Number">0</Data></Cell>
   </Row>
   <Row ss:AutoFitHeight="0" ss:Height="12.75" ss:StyleID="s16">
    <Cell ss:StyleID="s22"><Data ss:Type="Number">317373311</Data></Cell>
    <Cell ss:StyleID="s23"><Data ss:Type="String">O00459</Data></Cell>
    <Cell ss:StyleID="s23"><Data ss:Type="String">Phosphatidylinositol 3-kinase regulatory subunit beta;PIK3R2;ortholog</Data></Cell>
    <Cell ss:StyleID="s23"><Data ss:Type="String">PIK3R2</Data></Cell>
    <Cell ss:StyleID="s23"><Data ss:Type="String">Apoptosis</Data></Cell>
    <Cell ss:StyleID="s23"><Data ss:Type="String">Pro-survival</Data></Cell>
    <Cell ss:StyleID="s24"><Data ss:Type="Number">4.2625190000000002</Data></Cell>
    <Cell ss:StyleID="s24"><Data ss:Type="Number">0</Data></Cell>
    <Cell ss:StyleID="s25"><Data ss:Type="Number">0</Data></Cell>
   </Row>
   <Row ss:AutoFitHeight="0" ss:Height="12.75" ss:StyleID="s16">
    <Cell ss:StyleID="s22"><Data ss:Type="Number">125205</Data></Cell>
    <Cell ss:StyleID="s23"><Data ss:Type="String">P17612</Data></Cell>
    <Cell ss:StyleID="s23"><Data ss:Type="String">cAMP-dependent protein kinase catalytic subunit alpha;PRKACA;ortholog</Data></Cell>
    <Cell ss:StyleID="s23"><Data ss:Type="String">PRKACA</Data></Cell>
    <Cell ss:StyleID="s23"><Data ss:Type="String">Apoptosis</Data></Cell>
    <Cell ss:StyleID="s23"><Data ss:Type="String">Pro-survival</Data></Cell>
    <Cell ss:StyleID="s24"><Data ss:Type="Number">62.089472000000001</Data></Cell>
    <Cell ss:StyleID="s24"><Data ss:Type="Number">44.203906000000003</Data></Cell>
    <Cell ss:StyleID="s25"><Data ss:Type="Number">11.203675</Data></Cell>
   </Row>
   <Row ss:AutoFitHeight="0" ss:Height="12.75" ss:StyleID="s16">
    <Cell ss:StyleID="s22"><Data ss:Type="Number">125210</Data></Cell>
    <Cell ss:StyleID="s23"><Data ss:Type="String">P22694</Data></Cell>
    <Cell ss:StyleID="s23"><Data ss:Type="String">cAMP-dependent protein kinase catalytic subunit beta;PRKACB;ortholog</Data></Cell>
    <Cell ss:StyleID="s23"><Data ss:Type="String">PRKACB</Data></Cell>
    <Cell ss:StyleID="s23"><Data ss:Type="String">Apoptosis</Data></Cell>
    <Cell ss:StyleID="s23"><Data ss:Type="String">Pro-survival</Data></Cell>
    <Cell ss:StyleID="s24"><Data ss:Type="Number">41.392980999999999</Data></Cell>
    <Cell ss:StyleID="s24"><Data ss:Type="Number">26.522344</Data></Cell>
    <Cell ss:StyleID="s25"><Data ss:Type="Number">11.203675</Data></Cell>
   </Row>
   <Row ss:AutoFitHeight="0" ss:Height="12.75" ss:StyleID="s16">
    <Cell ss:StyleID="s22"><Data ss:Type="Number">33860173</Data></Cell>
    <Cell ss:StyleID="s23"><Data ss:Type="String">P22612</Data></Cell>
    <Cell ss:StyleID="s23"><Data ss:Type="String">cAMP-dependent protein kinase catalytic subunit gamma;PRKACG;ortholog</Data></Cell>
    <Cell ss:StyleID="s23"><Data ss:Type="String">PRKACG</Data></Cell>
    <Cell ss:StyleID="s23"><Data ss:Type="String">Apoptosis</Data></Cell>
    <Cell ss:StyleID="s23"><Data ss:Type="String">Pro-survival</Data></Cell>
    <Cell ss:StyleID="s24"><Data ss:Type="Number">8.8407809999999998</Data></Cell>
    <Cell ss:StyleID="s24"><Data ss:Type="Number">0</Data></Cell>
    <Cell ss:StyleID="s25"><Data ss:Type="Number">0</Data></Cell>
   </Row>
   <Row ss:AutoFitHeight="0" ss:Height="12.75" ss:StyleID="s16">
    <Cell ss:StyleID="s22"><Data ss:Type="Number">125198</Data></Cell>
    <Cell ss:StyleID="s23"><Data ss:Type="String">P13861</Data></Cell>
    <Cell ss:StyleID="s23"><Data ss:Type="String">cAMP-dependent protein kinase type II-alpha regulatory subunit;PRKAR2A</Data></Cell>
    <Cell ss:StyleID="s23"><Data ss:Type="String">PRKAR2A</Data></Cell>
    <Cell ss:StyleID="s23"><Data ss:Type="String">Apoptosis</Data></Cell>
    <Cell ss:StyleID="s23"><Data ss:Type="String">Pro-survival</Data></Cell>
    <Cell ss:StyleID="s24"><Data ss:Type="Number">130.57658699999999</Data></Cell>
    <Cell ss:StyleID="s24"><Data ss:Type="Number">107.888141</Data></Cell>
    <Cell ss:StyleID="s25"><Data ss:Type="Number">48.669431000000003</Data></Cell>
   </Row>
   <Row ss:AutoFitHeight="0" ss:Height="12.75" ss:StyleID="s16">
    <Cell ss:StyleID="s22"><Data ss:Type="Number">62906901</Data></Cell>
    <Cell ss:StyleID="s23"><Data ss:Type="String">Q04206</Data></Cell>
    <Cell ss:StyleID="s23"><Data ss:Type="String">Transcription factor p65;RELA;ortholog</Data></Cell>
    <Cell ss:StyleID="s23"><Data ss:Type="String">RELA</Data></Cell>
    <Cell ss:StyleID="s23"><Data ss:Type="String">Apoptosis</Data></Cell>
    <Cell ss:StyleID="s23"><Data ss:Type="String">Pro-survival</Data></Cell>
    <Cell ss:StyleID="s24"><Data ss:Type="Number">65.920764000000005</Data></Cell>
    <Cell ss:StyleID="s24"><Data ss:Type="Number">45.054290000000002</Data></Cell>
    <Cell ss:StyleID="s25"><Data ss:Type="Number">28.548022</Data></Cell>
   </Row>
   <Row ss:AutoFitHeight="0" ss:Height="12.75" ss:StyleID="s16">
    <Cell ss:StyleID="s22"/>
    <Cell ss:StyleID="s23"/>
    <Cell ss:StyleID="s23"/>
    <Cell ss:StyleID="s23"/>
    <Cell ss:StyleID="s23"/>
    <Cell ss:StyleID="s23"/>
    <Cell ss:StyleID="s24"/>
    <Cell ss:StyleID="s24"/>
    <Cell ss:StyleID="s25"/>
   </Row>
   <Row ss:AutoFitHeight="0" ss:Height="12.75" ss:StyleID="s16">
    <Cell ss:StyleID="s22"/>
    <Cell ss:StyleID="s23"/>
    <Cell ss:StyleID="s30"><Data ss:Type="String">Regulation of DNA Damage Repair</Data></Cell>
    <Cell ss:StyleID="s23"/>
    <Cell ss:StyleID="s23"/>
    <Cell ss:StyleID="s23"/>
    <Cell ss:StyleID="s24"/>
    <Cell ss:StyleID="s24"/>
    <Cell ss:StyleID="s25"/>
   </Row>
   <Row ss:AutoFitHeight="0" ss:Height="12.75" ss:StyleID="s16">
    <Cell ss:StyleID="s22"><Data ss:Type="Number">37999897</Data></Cell>
    <Cell ss:StyleID="s23"><Data ss:Type="String">P13051</Data></Cell>
    <Cell ss:StyleID="s23"><Data ss:Type="String">Uracil-DNA glycosylase</Data></Cell>
    <Cell ss:StyleID="s23"><Data ss:Type="String">UNG</Data></Cell>
    <Cell ss:StyleID="s23"><Data ss:Type="String">DNA damage and repair</Data></Cell>
    <Cell ss:StyleID="s23"><Data ss:Type="String">Base excision repair</Data></Cell>
    <Cell ss:StyleID="s24"><Data ss:Type="Number">69.398719999999997</Data></Cell>
    <Cell ss:StyleID="s24"><Data ss:Type="Number">34.813744999999997</Data></Cell>
    <Cell ss:StyleID="s25"><Data ss:Type="Number">37.691597999999999</Data></Cell>
   </Row>
   <Row ss:AutoFitHeight="0" ss:Height="12.75" ss:StyleID="s16">
    <Cell ss:StyleID="s22"><Data ss:Type="Number">206729922</Data></Cell>
    <Cell ss:StyleID="s23"><Data ss:Type="String">P29372</Data></Cell>
    <Cell ss:StyleID="s23"><Data ss:Type="String">DNA-3-methyladenine glycosylase</Data></Cell>
    <Cell ss:StyleID="s23"><Data ss:Type="String">MPG</Data></Cell>
    <Cell ss:StyleID="s23"><Data ss:Type="String">DNA damage and repair</Data></Cell>
    <Cell ss:StyleID="s23"><Data ss:Type="String">Base excision repair</Data></Cell>
    <Cell ss:StyleID="s24"><Data ss:Type="Number">62.478808999999998</Data></Cell>
    <Cell ss:StyleID="s24"><Data ss:Type="Number">0</Data></Cell>
    <Cell ss:StyleID="s25"><Data ss:Type="Number">0</Data></Cell>
   </Row>
   <Row ss:AutoFitHeight="0" ss:Height="12.75" ss:StyleID="s16">
    <Cell ss:StyleID="s22"><Data ss:Type="Number">56404653</Data></Cell>
    <Cell ss:StyleID="s23"><Data ss:Type="String">Q969S2</Data></Cell>
    <Cell ss:StyleID="s23"><Data ss:Type="String">Endonuclease 8-like 2</Data></Cell>
    <Cell ss:StyleID="s23"><Data ss:Type="String">NEIL2</Data></Cell>
    <Cell ss:StyleID="s23"><Data ss:Type="String">DNA damage and repair</Data></Cell>
    <Cell ss:StyleID="s23"><Data ss:Type="String">Base excision repair</Data></Cell>
    <Cell ss:StyleID="s24"><Data ss:Type="Number">18.693459000000001</Data></Cell>
    <Cell ss:StyleID="s24"><Data ss:Type="Number">0</Data></Cell>
    <Cell ss:StyleID="s25"><Data ss:Type="Number">0</Data></Cell>
   </Row>
   <Row ss:AutoFitHeight="0" ss:Height="12.75" ss:StyleID="s16">
    <Cell ss:StyleID="s22"><Data ss:Type="Number">251757259</Data></Cell>
    <Cell ss:StyleID="s23"><Data ss:Type="String">P49916</Data></Cell>
    <Cell ss:StyleID="s23"><Data ss:Type="String">DNA ligase 3</Data></Cell>
    <Cell ss:StyleID="s23"><Data ss:Type="String">LIG3</Data></Cell>
    <Cell ss:StyleID="s23"><Data ss:Type="String">DNA damage and repair</Data></Cell>
    <Cell ss:StyleID="s23"><Data ss:Type="String">Base excision repair</Data></Cell>
    <Cell ss:StyleID="s24"><Data ss:Type="Number">28.798684999999999</Data></Cell>
    <Cell ss:StyleID="s24"><Data ss:Type="Number">21.528047000000001</Data></Cell>
    <Cell ss:StyleID="s25"><Data ss:Type="Number">15.589653</Data></Cell>
   </Row>
   <Row ss:AutoFitHeight="0" ss:Height="12.75" ss:StyleID="s16">
    <Cell ss:StyleID="s22"><Data ss:Type="Number">317373290</Data></Cell>
    <Cell ss:StyleID="s23"><Data ss:Type="String">P18887</Data></Cell>
    <Cell ss:StyleID="s23"><Data ss:Type="String">DNA repair protein XRCC1</Data></Cell>
    <Cell ss:StyleID="s23"><Data ss:Type="String">XRCC1</Data></Cell>
    <Cell ss:StyleID="s23"><Data ss:Type="String">DNA damage and repair</Data></Cell>
    <Cell ss:StyleID="s23"><Data ss:Type="String">Base excision repair</Data></Cell>
    <Cell ss:StyleID="s24"><Data ss:Type="Number">24.511171000000001</Data></Cell>
    <Cell ss:StyleID="s24"><Data ss:Type="Number">5.7381270000000004</Data></Cell>
    <Cell ss:StyleID="s25"><Data ss:Type="Number">6.2124649999999999</Data></Cell>
   </Row>
   <Row ss:AutoFitHeight="0" ss:Height="12.75" ss:StyleID="s16">
    <Cell ss:StyleID="s22"><Data ss:Type="Number">50401132</Data></Cell>
    <Cell ss:StyleID="s23"><Data ss:Type="String">Q96T60</Data></Cell>
    <Cell ss:StyleID="s23"><Data ss:Type="String">Bifunctional polynucleotide phosphatase/kinase</Data></Cell>
    <Cell ss:StyleID="s23"><Data ss:Type="String">PNKP</Data></Cell>
    <Cell ss:StyleID="s23"><Data ss:Type="String">DNA damage and repair</Data></Cell>
    <Cell ss:StyleID="s23"><Data ss:Type="String">Base excision repair</Data></Cell>
    <Cell ss:StyleID="s24"><Data ss:Type="Number">53.604660000000003</Data></Cell>
    <Cell ss:StyleID="s24"><Data ss:Type="Number">48.801609999999997</Data></Cell>
    <Cell ss:StyleID="s25"><Data ss:Type="Number">22.643896999999999</Data></Cell>
   </Row>
   <Row ss:AutoFitHeight="0" ss:Height="12.75" ss:StyleID="s16">
    <Cell ss:StyleID="s22"><Data ss:Type="Number">17380230</Data></Cell>
    <Cell ss:StyleID="s23"><Data ss:Type="String">Q9UGN5</Data></Cell>
    <Cell ss:StyleID="s23"><Data ss:Type="String">Poly [ADP-ribose] polymerase 2</Data></Cell>
    <Cell ss:StyleID="s23"><Data ss:Type="String">PARP2 </Data></Cell>
    <Cell ss:StyleID="s23"><Data ss:Type="String">DNA damage and repair</Data></Cell>
    <Cell ss:StyleID="s23"><Data ss:Type="String">Base excision repair</Data></Cell>
    <Cell ss:StyleID="s24"><Data ss:Type="Number">10.645332</Data></Cell>
    <Cell ss:StyleID="s24"><Data ss:Type="Number">6.2302470000000003</Data></Cell>
    <Cell ss:StyleID="s25"><Data ss:Type="Number">0</Data></Cell>
   </Row>
   <Row ss:AutoFitHeight="0" ss:Height="12.75" ss:StyleID="s16">
    <Cell ss:StyleID="s22"><Data ss:Type="Number">74736661</Data></Cell>
    <Cell ss:StyleID="s23"><Data ss:Type="String">Q6NS38</Data></Cell>
    <Cell ss:StyleID="s23"><Data ss:Type="String">Alpha-ketoglutarate-dependent dioxygenase alkB homolog 2</Data></Cell>
    <Cell ss:StyleID="s23"><Data ss:Type="String">ALKBH2 </Data></Cell>
    <Cell ss:StyleID="s23"><Data ss:Type="String">DNA damage and repair</Data></Cell>
    <Cell ss:StyleID="s23"><Data ss:Type="String">Base excision repair</Data></Cell>
    <Cell ss:StyleID="s24"><Data ss:Type="Number">11.889326000000001</Data></Cell>
    <Cell ss:StyleID="s24"><Data ss:Type="Number">0</Data></Cell>
    <Cell ss:StyleID="s25"><Data ss:Type="Number">0</Data></Cell>
   </Row>
   <Row ss:AutoFitHeight="0" ss:Height="12.75" ss:StyleID="s16">
    <Cell ss:StyleID="s22"><Data ss:Type="Number">67462008</Data></Cell>
    <Cell ss:StyleID="s23"><Data ss:Type="String">O95551</Data></Cell>
    <Cell ss:StyleID="s23"><Data ss:Type="String">Tyrosyl-DNA phosphodiesterase 2</Data></Cell>
    <Cell ss:StyleID="s23"><Data ss:Type="String">TDP2 </Data></Cell>
    <Cell ss:StyleID="s23"><Data ss:Type="String">DNA damage and repair</Data></Cell>
    <Cell ss:StyleID="s23"><Data ss:Type="String">Base excision repair</Data></Cell>
    <Cell ss:StyleID="s24"><Data ss:Type="Number">8.572139</Data></Cell>
    <Cell ss:StyleID="s24"><Data ss:Type="Number">0</Data></Cell>
    <Cell ss:StyleID="s25"><Data ss:Type="Number">0</Data></Cell>
   </Row>
   <Row ss:AutoFitHeight="0" ss:Height="12.75" ss:StyleID="s16">
    <Cell ss:StyleID="s22"><Data ss:Type="Number">544186</Data></Cell>
    <Cell ss:StyleID="s23"><Data ss:Type="String">P06746</Data></Cell>
    <Cell ss:StyleID="s23"><Data ss:Type="String">DNA polymerase beta</Data></Cell>
    <Cell ss:StyleID="s23"><Data ss:Type="String">POLB</Data></Cell>
    <Cell ss:StyleID="s23"><Data ss:Type="String">DNA damage and repair</Data></Cell>
    <Cell ss:StyleID="s23"><Data ss:Type="String">Base excision repair</Data></Cell>
    <Cell ss:StyleID="s24"><Data ss:Type="Number">9.2630269999999992</Data></Cell>
    <Cell ss:StyleID="s24"><Data ss:Type="Number">0</Data></Cell>
    <Cell ss:StyleID="s25"><Data ss:Type="Number">0</Data></Cell>
   </Row>
   <Row ss:AutoFitHeight="0" ss:Height="12.75" ss:StyleID="s16">
    <Cell ss:StyleID="s22"><Data ss:Type="Number">123369</Data></Cell>
    <Cell ss:StyleID="s23"><Data ss:Type="String">P09429</Data></Cell>
    <Cell ss:StyleID="s23"><Data ss:Type="String">High mobility group protein B1;HMGB1;ortholog</Data></Cell>
    <Cell ss:StyleID="s23"><Data ss:Type="String">HMGB1</Data></Cell>
    <Cell ss:StyleID="s23"><Data ss:Type="String">DNA damage and repair</Data></Cell>
    <Cell ss:StyleID="s23"><Data ss:Type="String">Base excision repair</Data></Cell>
    <Cell ss:StyleID="s24"><Data ss:Type="Number">663.92210599999999</Data></Cell>
    <Cell ss:StyleID="s24"><Data ss:Type="Number">1182.587843</Data></Cell>
    <Cell ss:StyleID="s25"><Data ss:Type="Number">1207.1829889999999</Data></Cell>
   </Row>
   <Row ss:AutoFitHeight="0" ss:Height="12.75" ss:StyleID="s16">
    <Cell ss:StyleID="s22"><Data ss:Type="Number">296453081</Data></Cell>
    <Cell ss:StyleID="s23"><Data ss:Type="String">Q01831</Data></Cell>
    <Cell ss:StyleID="s23"><Data ss:Type="String">DNA repair protein complementing XP-C cells</Data></Cell>
    <Cell ss:StyleID="s23"><Data ss:Type="String">XPC</Data></Cell>
    <Cell ss:StyleID="s23"><Data ss:Type="String">DNA damage and repair</Data></Cell>
    <Cell ss:StyleID="s23"><Data ss:Type="String">Nucleotide excision repair</Data></Cell>
    <Cell ss:StyleID="s24"><Data ss:Type="Number">6.6023709999999998</Data></Cell>
    <Cell ss:StyleID="s24"><Data ss:Type="Number">0</Data></Cell>
    <Cell ss:StyleID="s25"><Data ss:Type="Number">0</Data></Cell>
   </Row>
   <Row ss:AutoFitHeight="0" ss:Height="12.75" ss:StyleID="s16">
    <Cell ss:StyleID="s22"><Data ss:Type="Number">12643730</Data></Cell>
    <Cell ss:StyleID="s23"><Data ss:Type="String">Q16531</Data></Cell>
    <Cell ss:StyleID="s23"><Data ss:Type="String">DNA damage-binding protein 1</Data></Cell>
    <Cell ss:StyleID="s23"><Data ss:Type="String">DDB1</Data></Cell>
    <Cell ss:StyleID="s23"><Data ss:Type="String">DNA damage and repair</Data></Cell>
    <Cell ss:StyleID="s23"><Data ss:Type="String">Nucleotide excision repair</Data></Cell>
    <Cell ss:StyleID="s24"><Data ss:Type="Number">264.03690899999998</Data></Cell>
    <Cell ss:StyleID="s24"><Data ss:Type="Number">105.143618</Data></Cell>
    <Cell ss:StyleID="s25"><Data ss:Type="Number">131.083001</Data></Cell>
   </Row>
   <Row ss:AutoFitHeight="0" ss:Height="12.75" ss:StyleID="s16">
    <Cell ss:StyleID="s22"><Data ss:Type="Number">12230033</Data></Cell>
    <Cell ss:StyleID="s23"><Data ss:Type="String">Q92466</Data></Cell>
    <Cell ss:StyleID="s23"><Data ss:Type="String">DNA damage-binding protein 2</Data></Cell>
    <Cell ss:StyleID="s23"><Data ss:Type="String">DDB2</Data></Cell>
    <Cell ss:StyleID="s23"><Data ss:Type="String">DNA damage and repair</Data></Cell>
    <Cell ss:StyleID="s23"><Data ss:Type="String">Nucleotide excision repair</Data></Cell>
    <Cell ss:StyleID="s24"><Data ss:Type="Number">14.534492999999999</Data></Cell>
    <Cell ss:StyleID="s24"><Data ss:Type="Number">0</Data></Cell>
    <Cell ss:StyleID="s25"><Data ss:Type="Number">0</Data></Cell>
   </Row>
   <Row ss:AutoFitHeight="0" ss:Height="12.75" ss:StyleID="s16">
    <Cell ss:StyleID="s22"><Data ss:Type="Number">119541</Data></Cell>
    <Cell ss:StyleID="s23"><Data ss:Type="String">P19447</Data></Cell>
    <Cell ss:StyleID="s23"><Data ss:Type="String">TFIIH basal transcription factor complex helicase XPB subunit</Data></Cell>
    <Cell ss:StyleID="s23"><Data ss:Type="String">ERCC3</Data></Cell>
    <Cell ss:StyleID="s23"><Data ss:Type="String">DNA damage and repair</Data></Cell>
    <Cell ss:StyleID="s23"><Data ss:Type="String">Nucleotide excision repair</Data></Cell>
    <Cell ss:StyleID="s24"><Data ss:Type="Number">11.904529999999999</Data></Cell>
    <Cell ss:StyleID="s24"><Data ss:Type="Number">9.2896009999999993</Data></Cell>
    <Cell ss:StyleID="s25"><Data ss:Type="Number">0</Data></Cell>
   </Row>
   <Row ss:AutoFitHeight="0" ss:Height="12.75" ss:StyleID="s16">
    <Cell ss:StyleID="s22"><Data ss:Type="Number">119540</Data></Cell>
    <Cell ss:StyleID="s23"><Data ss:Type="String">P18074</Data></Cell>
    <Cell ss:StyleID="s23"><Data ss:Type="String">TFIIH basal transcription factor complex helicase XPD subunit</Data></Cell>
    <Cell ss:StyleID="s23"><Data ss:Type="String">ERCC2 </Data></Cell>
    <Cell ss:StyleID="s23"><Data ss:Type="String">DNA damage and repair</Data></Cell>
    <Cell ss:StyleID="s23"><Data ss:Type="String">Nucleotide excision repair</Data></Cell>
    <Cell ss:StyleID="s24"><Data ss:Type="Number">8.1660900000000005</Data></Cell>
    <Cell ss:StyleID="s24"><Data ss:Type="Number">4.779255</Data></Cell>
    <Cell ss:StyleID="s25"><Data ss:Type="Number">0</Data></Cell>
   </Row>
   <Row ss:AutoFitHeight="0" ss:Height="12.75" ss:StyleID="s16">
    <Cell ss:StyleID="s22"><Data ss:Type="Number">416727</Data></Cell>
    <Cell ss:StyleID="s23"><Data ss:Type="String">P32780</Data></Cell>
    <Cell ss:StyleID="s23"><Data ss:Type="String">General transcription factor IIH subunit 1</Data></Cell>
    <Cell ss:StyleID="s23"><Data ss:Type="String">GTF2H1</Data></Cell>
    <Cell ss:StyleID="s23"><Data ss:Type="String">DNA damage and repair</Data></Cell>
    <Cell ss:StyleID="s23"><Data ss:Type="String">Nucleotide excision repair</Data></Cell>
    <Cell ss:StyleID="s24"><Data ss:Type="Number">11.325234</Data></Cell>
    <Cell ss:StyleID="s24"><Data ss:Type="Number">0</Data></Cell>
    <Cell ss:StyleID="s25"><Data ss:Type="Number">0</Data></Cell>
   </Row>
   <Row ss:AutoFitHeight="0" ss:Height="12.75" ss:StyleID="s16">
    <Cell ss:StyleID="s22"><Data ss:Type="Number">17380326</Data></Cell>
    <Cell ss:StyleID="s23"><Data ss:Type="String">Q13888</Data></Cell>
    <Cell ss:StyleID="s23"><Data ss:Type="String">General transcription factor IIH subunit 2</Data></Cell>
    <Cell ss:StyleID="s23"><Data ss:Type="String">GTF2H2</Data></Cell>
    <Cell ss:StyleID="s23"><Data ss:Type="String">DNA damage and repair</Data></Cell>
    <Cell ss:StyleID="s23"><Data ss:Type="String">Nucleotide excision repair</Data></Cell>
    <Cell ss:StyleID="s24"><Data ss:Type="Number">31.423940999999999</Data></Cell>
    <Cell ss:StyleID="s24"><Data ss:Type="Number">9.1955290000000005</Data></Cell>
    <Cell ss:StyleID="s25"><Data ss:Type="Number">0</Data></Cell>
   </Row>
   <Row ss:AutoFitHeight="0" ss:Height="12.75" ss:StyleID="s16">
    <Cell ss:StyleID="s22"><Data ss:Type="Number">50403772</Data></Cell>
    <Cell ss:StyleID="s23"><Data ss:Type="String">Q13889</Data></Cell>
    <Cell ss:StyleID="s23"><Data ss:Type="String">General transcription factor IIH subunit 3</Data></Cell>
    <Cell ss:StyleID="s23"><Data ss:Type="String">GTF2H3</Data></Cell>
    <Cell ss:StyleID="s23"><Data ss:Type="String">DNA damage and repair</Data></Cell>
    <Cell ss:StyleID="s23"><Data ss:Type="String">Nucleotide excision repair</Data></Cell>
    <Cell ss:StyleID="s24"><Data ss:Type="Number">10.075046</Data></Cell>
    <Cell ss:StyleID="s24"><Data ss:Type="Number">11.792968</Data></Cell>
    <Cell ss:StyleID="s25"><Data ss:Type="Number">0</Data></Cell>
   </Row>
   <Row ss:AutoFitHeight="0" ss:Height="12.75" ss:StyleID="s16">
    <Cell ss:StyleID="s22"><Data ss:Type="Number">17380328</Data></Cell>
    <Cell ss:StyleID="s23"><Data ss:Type="String">Q92759</Data></Cell>
    <Cell ss:StyleID="s23"><Data ss:Type="String">General transcription factor IIH subunit 4</Data></Cell>
    <Cell ss:StyleID="s23"><Data ss:Type="String">GTF2H4</Data></Cell>
    <Cell ss:StyleID="s23"><Data ss:Type="String">DNA damage and repair</Data></Cell>
    <Cell ss:StyleID="s23"><Data ss:Type="String">Nucleotide excision repair</Data></Cell>
    <Cell ss:StyleID="s24"><Data ss:Type="Number">13.433395000000001</Data></Cell>
    <Cell ss:StyleID="s24"><Data ss:Type="Number">0</Data></Cell>
    <Cell ss:StyleID="s25"><Data ss:Type="Number">0</Data></Cell>
   </Row>
   <Row ss:AutoFitHeight="0" ss:Height="12.75" ss:StyleID="s16">
    <Cell ss:StyleID="s22"><Data ss:Type="Number">1705722</Data></Cell>
    <Cell ss:StyleID="s23"><Data ss:Type="String">P50613</Data></Cell>
    <Cell ss:StyleID="s23"><Data ss:Type="String">Cyclin-dependent kinase 7</Data></Cell>
    <Cell ss:StyleID="s23"><Data ss:Type="String">CDK7</Data></Cell>
    <Cell ss:StyleID="s23"><Data ss:Type="String">DNA damage and repair</Data></Cell>
    <Cell ss:StyleID="s23"><Data ss:Type="String">Nucleotide excision repair</Data></Cell>
    <Cell ss:StyleID="s24"><Data ss:Type="Number">62.779767</Data></Cell>
    <Cell ss:StyleID="s24"><Data ss:Type="Number">20.995573</Data></Cell>
    <Cell ss:StyleID="s25"><Data ss:Type="Number">0</Data></Cell>
   </Row>
   <Row ss:AutoFitHeight="0" ss:Height="12.75" ss:StyleID="s16">
    <Cell ss:StyleID="s22"><Data ss:Type="Number">1706232</Data></Cell>
    <Cell ss:StyleID="s23"><Data ss:Type="String">P51946</Data></Cell>
    <Cell ss:StyleID="s23"><Data ss:Type="String">Cyclin-H</Data></Cell>
    <Cell ss:StyleID="s23"><Data ss:Type="String">CCNH</Data></Cell>
    <Cell ss:StyleID="s23"><Data ss:Type="String">DNA damage and repair</Data></Cell>
    <Cell ss:StyleID="s23"><Data ss:Type="String">Nucleotide excision repair</Data></Cell>
    <Cell ss:StyleID="s24"><Data ss:Type="Number">28.821494000000001</Data></Cell>
    <Cell ss:StyleID="s24"><Data ss:Type="Number">0</Data></Cell>
    <Cell ss:StyleID="s25"><Data ss:Type="Number">0</Data></Cell>
   </Row>
   <Row ss:AutoFitHeight="0" ss:Height="12.75" ss:StyleID="s16">
    <Cell ss:StyleID="s22"><Data ss:Type="Number">1708932</Data></Cell>
    <Cell ss:StyleID="s23"><Data ss:Type="String">P51948</Data></Cell>
    <Cell ss:StyleID="s23"><Data ss:Type="String">CDK-activating kinase assembly factor MAT1</Data></Cell>
    <Cell ss:StyleID="s23"><Data ss:Type="String">MNAT1</Data></Cell>
    <Cell ss:StyleID="s23"><Data ss:Type="String">DNA damage and repair</Data></Cell>
    <Cell ss:StyleID="s23"><Data ss:Type="String">Nucleotide excision repair</Data></Cell>
    <Cell ss:StyleID="s24"><Data ss:Type="Number">40.169763000000003</Data></Cell>
    <Cell ss:StyleID="s24"><Data ss:Type="Number">11.754803000000001</Data></Cell>
    <Cell ss:StyleID="s25"><Data ss:Type="Number">0</Data></Cell>
   </Row>
   <Row ss:AutoFitHeight="0" ss:Height="12.75" ss:StyleID="s16">
    <Cell ss:StyleID="s22"><Data ss:Type="Number">25091548</Data></Cell>
    <Cell ss:StyleID="s23"><Data ss:Type="String">Q9HCS7</Data></Cell>
    <Cell ss:StyleID="s23"><Data ss:Type="String">Pre-mRNA-splicing factor SYF1</Data></Cell>
    <Cell ss:StyleID="s23"><Data ss:Type="String">XAB2</Data></Cell>
    <Cell ss:StyleID="s23"><Data ss:Type="String">DNA damage and repair</Data></Cell>
    <Cell ss:StyleID="s23"><Data ss:Type="String">Nucleotide excision repair</Data></Cell>
    <Cell ss:StyleID="s24"><Data ss:Type="Number">68.958093000000005</Data></Cell>
    <Cell ss:StyleID="s24"><Data ss:Type="Number">33.985816</Data></Cell>
    <Cell ss:StyleID="s25"><Data ss:Type="Number">41.394632000000001</Data></Cell>
   </Row>
   <Row ss:AutoFitHeight="0" ss:Height="12.75" ss:StyleID="s16">
    <Cell ss:StyleID="s22"><Data ss:Type="Number">296439468</Data></Cell>
    <Cell ss:StyleID="s23"><Data ss:Type="String">Q13620</Data></Cell>
    <Cell ss:StyleID="s23"><Data ss:Type="String">Cullin-4B;CUL4B;ortholog</Data></Cell>
    <Cell ss:StyleID="s23"><Data ss:Type="String">CUL4B</Data></Cell>
    <Cell ss:StyleID="s23"><Data ss:Type="String">DNA damage and repair</Data></Cell>
    <Cell ss:StyleID="s23"><Data ss:Type="String">Nucleotide excision repair</Data></Cell>
    <Cell ss:StyleID="s24"><Data ss:Type="Number">64.577404000000001</Data></Cell>
    <Cell ss:StyleID="s24"><Data ss:Type="Number">35.805154999999999</Data></Cell>
    <Cell ss:StyleID="s25"><Data ss:Type="Number">34.457743999999998</Data></Cell>
   </Row>
   <Row ss:AutoFitHeight="0" ss:Height="12.75" ss:StyleID="s16">
    <Cell ss:StyleID="s22"><Data ss:Type="Number">108936013</Data></Cell>
    <Cell ss:StyleID="s23"><Data ss:Type="String">Q13619</Data></Cell>
    <Cell ss:StyleID="s23"><Data ss:Type="String">Cullin-4A;CUL4A;ortholog</Data></Cell>
    <Cell ss:StyleID="s23"><Data ss:Type="String">CUL4A</Data></Cell>
    <Cell ss:StyleID="s23"><Data ss:Type="String">DNA damage and repair</Data></Cell>
    <Cell ss:StyleID="s23"><Data ss:Type="String">Nucleotide excision repair</Data></Cell>
    <Cell ss:StyleID="s24"><Data ss:Type="Number">65.414792000000006</Data></Cell>
    <Cell ss:StyleID="s24"><Data ss:Type="Number">19.142209000000001</Data></Cell>
    <Cell ss:StyleID="s25"><Data ss:Type="Number">31.086877999999999</Data></Cell>
   </Row>
   <Row ss:AutoFitHeight="0" ss:Height="12.75" ss:StyleID="s16">
    <Cell ss:StyleID="s22"><Data ss:Type="Number">1171032</Data></Cell>
    <Cell ss:StyleID="s23"><Data ss:Type="String">P43246</Data></Cell>
    <Cell ss:StyleID="s23"><Data ss:Type="String">DNA mismatch repair protein Msh2</Data></Cell>
    <Cell ss:StyleID="s23"><Data ss:Type="String">MSH2</Data></Cell>
    <Cell ss:StyleID="s23"><Data ss:Type="String">DNA damage and repair</Data></Cell>
    <Cell ss:StyleID="s23"><Data ss:Type="String">Mismatch excision repair</Data></Cell>
    <Cell ss:StyleID="s24"><Data ss:Type="Number">56.480665000000002</Data></Cell>
    <Cell ss:StyleID="s24"><Data ss:Type="Number">46.666818999999997</Data></Cell>
    <Cell ss:StyleID="s25"><Data ss:Type="Number">50.524496999999997</Data></Cell>
   </Row>
   <Row ss:AutoFitHeight="0" ss:Height="12.75" ss:StyleID="s16">
    <Cell ss:StyleID="s22"><Data ss:Type="Number">730028</Data></Cell>
    <Cell ss:StyleID="s23"><Data ss:Type="String">P40692</Data></Cell>
    <Cell ss:StyleID="s23"><Data ss:Type="String">DNA mismatch repair protein Mlh1</Data></Cell>
    <Cell ss:StyleID="s23"><Data ss:Type="String">MLH1</Data></Cell>
    <Cell ss:StyleID="s23"><Data ss:Type="String">DNA damage and repair</Data></Cell>
    <Cell ss:StyleID="s23"><Data ss:Type="String">Mismatch excision repair</Data></Cell>
    <Cell ss:StyleID="s24"><Data ss:Type="Number">53.360429000000003</Data></Cell>
    <Cell ss:StyleID="s24"><Data ss:Type="Number">4.8045419999999996</Data></Cell>
    <Cell ss:StyleID="s25"><Data ss:Type="Number">5.2017059999999997</Data></Cell>
   </Row>
   <Row ss:AutoFitHeight="0" ss:Height="12.75" ss:StyleID="s16">
    <Cell ss:StyleID="s22"><Data ss:Type="Number">548663</Data></Cell>
    <Cell ss:StyleID="s23"><Data ss:Type="String">Q06609</Data></Cell>
    <Cell ss:StyleID="s23"><Data ss:Type="String">DNA repair protein RAD51 homolog 1</Data></Cell>
    <Cell ss:StyleID="s23"><Data ss:Type="String">RAD51</Data></Cell>
    <Cell ss:StyleID="s23"><Data ss:Type="String">DNA damage and repair</Data></Cell>
    <Cell ss:StyleID="s23"><Data ss:Type="String">Homologous recombination</Data></Cell>
    <Cell ss:StyleID="s24"><Data ss:Type="Number">9.1537290000000002</Data></Cell>
    <Cell ss:StyleID="s24"><Data ss:Type="Number">0</Data></Cell>
    <Cell ss:StyleID="s25"><Data ss:Type="Number">0</Data></Cell>
   </Row>
   <Row ss:AutoFitHeight="0" ss:Height="12.75" ss:StyleID="s16">
    <Cell ss:StyleID="s22"><Data ss:Type="Number">60392986</Data></Cell>
    <Cell ss:StyleID="s23"><Data ss:Type="String">Q92878</Data></Cell>
    <Cell ss:StyleID="s23"><Data ss:Type="String">DNA repair protein RAD50</Data></Cell>
    <Cell ss:StyleID="s23"><Data ss:Type="String">RAD50</Data></Cell>
    <Cell ss:StyleID="s23"><Data ss:Type="String">DNA damage and repair</Data></Cell>
    <Cell ss:StyleID="s23"><Data ss:Type="String">Homologous recombination</Data></Cell>
    <Cell ss:StyleID="s24"><Data ss:Type="Number">155.86088599999999</Data></Cell>
    <Cell ss:StyleID="s24"><Data ss:Type="Number">71.980249000000001</Data></Cell>
    <Cell ss:StyleID="s25"><Data ss:Type="Number">125.35446</Data></Cell>
   </Row>
   <Row ss:AutoFitHeight="0" ss:Height="12.75" ss:StyleID="s16">
    <Cell ss:StyleID="s22"><Data ss:Type="Number">17380137</Data></Cell>
    <Cell ss:StyleID="s23"><Data ss:Type="String">P49959</Data></Cell>
    <Cell ss:StyleID="s23"><Data ss:Type="String">Double-strand break repair protein MRE11A</Data></Cell>
    <Cell ss:StyleID="s23"><Data ss:Type="String">MRE11A</Data></Cell>
    <Cell ss:StyleID="s23"><Data ss:Type="String">DNA damage and repair</Data></Cell>
    <Cell ss:StyleID="s23"><Data ss:Type="String">Homologous recombination</Data></Cell>
    <Cell ss:StyleID="s24"><Data ss:Type="Number">70.126874000000001</Data></Cell>
    <Cell ss:StyleID="s24"><Data ss:Type="Number">25.651371000000001</Data></Cell>
    <Cell ss:StyleID="s25"><Data ss:Type="Number">33.326186999999997</Data></Cell>
   </Row>
   <Row ss:AutoFitHeight="0" ss:Height="12.75" ss:StyleID="s16">
    <Cell ss:StyleID="s22"><Data ss:Type="Number">74762960</Data></Cell>
    <Cell ss:StyleID="s23"><Data ss:Type="String">O60934</Data></Cell>
    <Cell ss:StyleID="s23"><Data ss:Type="String">Nibrin</Data></Cell>
    <Cell ss:StyleID="s23"><Data ss:Type="String">NBN </Data></Cell>
    <Cell ss:StyleID="s23"><Data ss:Type="String">DNA damage and repair</Data></Cell>
    <Cell ss:StyleID="s23"><Data ss:Type="String">Homologous recombination</Data></Cell>
    <Cell ss:StyleID="s24"><Data ss:Type="Number">57.617505000000001</Data></Cell>
    <Cell ss:StyleID="s24"><Data ss:Type="Number">43.355578999999999</Data></Cell>
    <Cell ss:StyleID="s25"><Data ss:Type="Number">57.370544000000002</Data></Cell>
   </Row>
   <Row ss:AutoFitHeight="0" ss:Height="12.75" ss:StyleID="s16">
    <Cell ss:StyleID="s22"><Data ss:Type="Number">116242745</Data></Cell>
    <Cell ss:StyleID="s23"><Data ss:Type="String">Q99708</Data></Cell>
    <Cell ss:StyleID="s23"><Data ss:Type="String">DNA endonuclease RBBP8</Data></Cell>
    <Cell ss:StyleID="s23"><Data ss:Type="String">RBBP8</Data></Cell>
    <Cell ss:StyleID="s23"><Data ss:Type="String">DNA damage and repair</Data></Cell>
    <Cell ss:StyleID="s23"><Data ss:Type="String">Homologous recombination</Data></Cell>
    <Cell ss:StyleID="s24"><Data ss:Type="Number">3.4594360000000002</Data></Cell>
    <Cell ss:StyleID="s24"><Data ss:Type="Number">0</Data></Cell>
    <Cell ss:StyleID="s25"><Data ss:Type="Number">0</Data></Cell>
   </Row>
   <Row ss:AutoFitHeight="0" ss:Height="12.75" ss:StyleID="s16">
    <Cell ss:StyleID="s22"><Data ss:Type="Number">290457644</Data></Cell>
    <Cell ss:StyleID="s23"><Data ss:Type="String">Q17RS7</Data></Cell>
    <Cell ss:StyleID="s23"><Data ss:Type="String">Flap endonuclease GEN homolog 1</Data></Cell>
    <Cell ss:StyleID="s23"><Data ss:Type="String">GEN1</Data></Cell>
    <Cell ss:StyleID="s23"><Data ss:Type="String">DNA damage and repair</Data></Cell>
    <Cell ss:StyleID="s23"><Data ss:Type="String">Homologous recombination</Data></Cell>
    <Cell ss:StyleID="s24"><Data ss:Type="Number">6.8350530000000003</Data></Cell>
    <Cell ss:StyleID="s24"><Data ss:Type="Number">0</Data></Cell>
    <Cell ss:StyleID="s25"><Data ss:Type="Number">0</Data></Cell>
   </Row>
   <Row ss:AutoFitHeight="0" ss:Height="12.75" ss:StyleID="s16">
    <Cell ss:StyleID="s22"><Data ss:Type="Number">1705486</Data></Cell>
    <Cell ss:StyleID="s23"><Data ss:Type="String">P54132</Data></Cell>
    <Cell ss:StyleID="s23"><Data ss:Type="String">Bloom syndrome protein</Data></Cell>
    <Cell ss:StyleID="s23"><Data ss:Type="String">BLM</Data></Cell>
    <Cell ss:StyleID="s23"><Data ss:Type="String">DNA damage and repair</Data></Cell>
    <Cell ss:StyleID="s23"><Data ss:Type="String">Homologous recombination</Data></Cell>
    <Cell ss:StyleID="s24"><Data ss:Type="Number">4.3798370000000002</Data></Cell>
    <Cell ss:StyleID="s24"><Data ss:Type="Number">2.5633270000000001</Data></Cell>
    <Cell ss:StyleID="s25"><Data ss:Type="Number">5.5504449999999999</Data></Cell>
   </Row>
   <Row ss:AutoFitHeight="0" ss:Height="12.75" ss:StyleID="s16">
    <Cell ss:StyleID="s22"><Data ss:Type="Number">2501242</Data></Cell>
    <Cell ss:StyleID="s23"><Data ss:Type="String">Q13472</Data></Cell>
    <Cell ss:StyleID="s23"><Data ss:Type="String">DNA topoisomerase 3-alpha;TOP3A;ortholog</Data></Cell>
    <Cell ss:StyleID="s23"><Data ss:Type="String">TOP3A</Data></Cell>
    <Cell ss:StyleID="s23"><Data ss:Type="String">DNA damage and repair</Data></Cell>
    <Cell ss:StyleID="s23"><Data ss:Type="String">Homologous recombination</Data></Cell>
    <Cell ss:StyleID="s24"><Data ss:Type="Number">21.700099000000002</Data></Cell>
    <Cell ss:StyleID="s24"><Data ss:Type="Number">7.2572109999999999</Data></Cell>
    <Cell ss:StyleID="s25"><Data ss:Type="Number">0</Data></Cell>
   </Row>
   <Row ss:AutoFitHeight="0" ss:Height="12.75" ss:StyleID="s16">
    <Cell ss:StyleID="s22"><Data ss:Type="Number">38258929</Data></Cell>
    <Cell ss:StyleID="s23"><Data ss:Type="String">P78527</Data></Cell>
    <Cell ss:StyleID="s23"><Data ss:Type="String">DNA-dependent protein kinase catalytic subunit</Data></Cell>
    <Cell ss:StyleID="s23"><Data ss:Type="String">PRKDC</Data></Cell>
    <Cell ss:StyleID="s23"><Data ss:Type="String">DNA damage and repair</Data></Cell>
    <Cell ss:StyleID="s23"><Data ss:Type="String">Non-homologous end-joining</Data></Cell>
    <Cell ss:StyleID="s24"><Data ss:Type="Number">675.04761199999996</Data></Cell>
    <Cell ss:StyleID="s24"><Data ss:Type="Number">365.15919300000002</Data></Cell>
    <Cell ss:StyleID="s25"><Data ss:Type="Number">384.86578900000001</Data></Cell>
   </Row>
   <Row ss:AutoFitHeight="0" ss:Height="12.75" ss:StyleID="s16">
    <Cell ss:StyleID="s22"><Data ss:Type="Number">44888352</Data></Cell>
    <Cell ss:StyleID="s23"><Data ss:Type="String">Q13426</Data></Cell>
    <Cell ss:StyleID="s23"><Data ss:Type="String">DNA repair protein XRCC4</Data></Cell>
    <Cell ss:StyleID="s23"><Data ss:Type="String">XRCC4</Data></Cell>
    <Cell ss:StyleID="s23"><Data ss:Type="String">DNA damage and repair</Data></Cell>
    <Cell ss:StyleID="s23"><Data ss:Type="String">Non-homologous end-joining</Data></Cell>
    <Cell ss:StyleID="s24"><Data ss:Type="Number">9.2354590000000005</Data></Cell>
    <Cell ss:StyleID="s24"><Data ss:Type="Number">0</Data></Cell>
    <Cell ss:StyleID="s25"><Data ss:Type="Number">0</Data></Cell>
   </Row>
   <Row ss:AutoFitHeight="0" ss:Height="12.75" ss:StyleID="s16">
    <Cell ss:StyleID="s22"><Data ss:Type="Number">125731</Data></Cell>
    <Cell ss:StyleID="s23"><Data ss:Type="String">P13010</Data></Cell>
    <Cell ss:StyleID="s23"><Data ss:Type="String">X-ray repair cross-complementing protein 5</Data></Cell>
    <Cell ss:StyleID="s23"><Data ss:Type="String">XRCC5 </Data></Cell>
    <Cell ss:StyleID="s23"><Data ss:Type="String">DNA damage and repair</Data></Cell>
    <Cell ss:StyleID="s23"><Data ss:Type="String">Non-homologous end-joining</Data></Cell>
    <Cell ss:StyleID="s24"><Data ss:Type="Number">741.86473100000001</Data></Cell>
    <Cell ss:StyleID="s24"><Data ss:Type="Number">411.85167899999999</Data></Cell>
    <Cell ss:StyleID="s25"><Data ss:Type="Number">456.64160299999998</Data></Cell>
   </Row>
   <Row ss:AutoFitHeight="0" ss:Height="12.75" ss:StyleID="s16">
    <Cell ss:StyleID="s22"><Data ss:Type="Number">125729</Data></Cell>
    <Cell ss:StyleID="s23"><Data ss:Type="String">P12956</Data></Cell>
    <Cell ss:StyleID="s23"><Data ss:Type="String">X-ray repair cross-complementing protein 6</Data></Cell>
    <Cell ss:StyleID="s23"><Data ss:Type="String">XRCC6 </Data></Cell>
    <Cell ss:StyleID="s23"><Data ss:Type="String">DNA damage and repair</Data></Cell>
    <Cell ss:StyleID="s23"><Data ss:Type="String">Non-homologous end-joining</Data></Cell>
    <Cell ss:StyleID="s24"><Data ss:Type="Number">684.47281499999997</Data></Cell>
    <Cell ss:StyleID="s24"><Data ss:Type="Number">506.962065</Data></Cell>
    <Cell ss:StyleID="s25"><Data ss:Type="Number">606.35564699999998</Data></Cell>
   </Row>
   <Row ss:AutoFitHeight="0" ss:Height="12.75" ss:StyleID="s16">
    <Cell ss:StyleID="s22"><Data ss:Type="Number">48428109</Data></Cell>
    <Cell ss:StyleID="s23"><Data ss:Type="String">Q8WXE1</Data></Cell>
    <Cell ss:StyleID="s23"><Data ss:Type="String">ATR-interacting protein</Data></Cell>
    <Cell ss:StyleID="s23"><Data ss:Type="String">ATRIP</Data></Cell>
    <Cell ss:StyleID="s23"><Data ss:Type="String">DNA damage and repair</Data></Cell>
    <Cell ss:StyleID="s23"><Data ss:Type="String">Fanconi anemia</Data></Cell>
    <Cell ss:StyleID="s24"><Data ss:Type="Number">3.9230269999999998</Data></Cell>
    <Cell ss:StyleID="s24"><Data ss:Type="Number">0</Data></Cell>
    <Cell ss:StyleID="s25"><Data ss:Type="Number">0</Data></Cell>
   </Row>
   <Row ss:AutoFitHeight="0" ss:Height="12.75" ss:StyleID="s16">
    <Cell ss:StyleID="s22"><Data ss:Type="Number">166987394</Data></Cell>
    <Cell ss:StyleID="s23"><Data ss:Type="String">Q9Y4R8</Data></Cell>
    <Cell ss:StyleID="s23"><Data ss:Type="String">Telomere length regulation protein TEL2 homolog;TELO2;ortholog</Data></Cell>
    <Cell ss:StyleID="s23"><Data ss:Type="String">TELO2</Data></Cell>
    <Cell ss:StyleID="s23"><Data ss:Type="String">DNA damage and repair</Data></Cell>
    <Cell ss:StyleID="s23"><Data ss:Type="String">Fanconi anemia</Data></Cell>
    <Cell ss:StyleID="s24"><Data ss:Type="Number">44.489091999999999</Data></Cell>
    <Cell ss:StyleID="s24"><Data ss:Type="Number">0</Data></Cell>
    <Cell ss:StyleID="s25"><Data ss:Type="Number">0</Data></Cell>
   </Row>
   <Row ss:AutoFitHeight="0" ss:Height="12.75" ss:StyleID="s16">
    <Cell ss:StyleID="s22"><Data ss:Type="Number">74760390</Data></Cell>
    <Cell ss:StyleID="s23"><Data ss:Type="String">Q8TAF3</Data></Cell>
    <Cell ss:StyleID="s23"><Data ss:Type="String">WD repeat-containing protein 48;WDR48;ortholog</Data></Cell>
    <Cell ss:StyleID="s23"><Data ss:Type="String">WDR48</Data></Cell>
    <Cell ss:StyleID="s23"><Data ss:Type="String">DNA damage and repair</Data></Cell>
    <Cell ss:StyleID="s23"><Data ss:Type="String">Fanconi anemia</Data></Cell>
    <Cell ss:StyleID="s24"><Data ss:Type="Number">22.918125</Data></Cell>
    <Cell ss:StyleID="s24"><Data ss:Type="Number">10.730381</Data></Cell>
    <Cell ss:StyleID="s25"><Data ss:Type="Number">17.426100999999999</Data></Cell>
   </Row>
   <Row ss:AutoFitHeight="0" ss:Height="12.75" ss:StyleID="s16">
    <Cell ss:StyleID="s22"><Data ss:Type="Number">73622065</Data></Cell>
    <Cell ss:StyleID="s23"><Data ss:Type="String">Q9NPD8</Data></Cell>
    <Cell ss:StyleID="s23"><Data ss:Type="String">Ubiquitin-conjugating enzyme E2 T;UBE2T;ortholog</Data></Cell>
    <Cell ss:StyleID="s23"><Data ss:Type="String">UBE2T</Data></Cell>
    <Cell ss:StyleID="s23"><Data ss:Type="String">DNA damage and repair</Data></Cell>
    <Cell ss:StyleID="s23"><Data ss:Type="String">Fanconi anemia</Data></Cell>
    <Cell ss:StyleID="s24"><Data ss:Type="Number">63.007395000000002</Data></Cell>
    <Cell ss:StyleID="s24"><Data ss:Type="Number">36.875473</Data></Cell>
    <Cell ss:StyleID="s25"><Data ss:Type="Number">39.923757000000002</Data></Cell>
   </Row>
   <Row ss:AutoFitHeight="0" ss:Height="12.75" ss:StyleID="s16">
    <Cell ss:StyleID="s22"><Data ss:Type="Number">322510109</Data></Cell>
    <Cell ss:StyleID="s23"><Data ss:Type="String">Q9H9A7</Data></Cell>
    <Cell ss:StyleID="s23"><Data ss:Type="String">RecQ-mediated genome instability protein 1;RMI1;ortholog</Data></Cell>
    <Cell ss:StyleID="s23"><Data ss:Type="String">RMI1</Data></Cell>
    <Cell ss:StyleID="s23"><Data ss:Type="String">DNA damage and repair</Data></Cell>
    <Cell ss:StyleID="s23"><Data ss:Type="String">Fanconi anemia</Data></Cell>
    <Cell ss:StyleID="s24"><Data ss:Type="Number">4.9649830000000001</Data></Cell>
    <Cell ss:StyleID="s24"><Data ss:Type="Number">0</Data></Cell>
    <Cell ss:StyleID="s25"><Data ss:Type="Number">0</Data></Cell>
   </Row>
   <Row ss:AutoFitHeight="0" ss:Height="12.75" ss:StyleID="s16">
    <Cell ss:StyleID="s22"><Data ss:Type="Number">74731517</Data></Cell>
    <Cell ss:StyleID="s23"><Data ss:Type="String">Q96E14</Data></Cell>
    <Cell ss:StyleID="s23"><Data ss:Type="String">RecQ-mediated genome instability protein 2;RMI2;ortholog</Data></Cell>
    <Cell ss:StyleID="s23"><Data ss:Type="String">RMI2</Data></Cell>
    <Cell ss:StyleID="s23"><Data ss:Type="String">DNA damage and repair</Data></Cell>
    <Cell ss:StyleID="s23"><Data ss:Type="String">Fanconi anemia</Data></Cell>
    <Cell ss:StyleID="s24"><Data ss:Type="Number">42.219240999999997</Data></Cell>
    <Cell ss:StyleID="s24"><Data ss:Type="Number">0</Data></Cell>
    <Cell ss:StyleID="s25"><Data ss:Type="Number">0</Data></Cell>
   </Row>
   <Row ss:AutoFitHeight="0" ss:Height="12.75" ss:StyleID="s16">
    <Cell ss:StyleID="s22"><Data ss:Type="Number">121992</Data></Cell>
    <Cell ss:StyleID="s23"><Data ss:Type="String">P16104</Data></Cell>
    <Cell ss:StyleID="s23"><Data ss:Type="String">Histone H2AX</Data></Cell>
    <Cell ss:StyleID="s23"><Data ss:Type="String">H2AFX </Data></Cell>
    <Cell ss:StyleID="s23"><Data ss:Type="String">DNA damage and repair</Data></Cell>
    <Cell ss:StyleID="s23"><Data ss:Type="String">Chromatin structure and modification</Data></Cell>
    <Cell ss:StyleID="s24"><Data ss:Type="Number">4867.4876720000002</Data></Cell>
    <Cell ss:StyleID="s24"><Data ss:Type="Number">8712.2817649999997</Data></Cell>
    <Cell ss:StyleID="s25"><Data ss:Type="Number">7595.0347330000004</Data></Cell>
   </Row>
   <Row ss:AutoFitHeight="0" ss:Height="12.75" ss:StyleID="s16">
    <Cell ss:StyleID="s22"><Data ss:Type="Number">229462842</Data></Cell>
    <Cell ss:StyleID="s23"><Data ss:Type="String">Q13111</Data></Cell>
    <Cell ss:StyleID="s23"><Data ss:Type="String">Chromatin assembly factor 1 subunit A</Data></Cell>
    <Cell ss:StyleID="s23"><Data ss:Type="String">CHAF1A </Data></Cell>
    <Cell ss:StyleID="s23"><Data ss:Type="String">DNA damage and repair</Data></Cell>
    <Cell ss:StyleID="s23"><Data ss:Type="String">Chromatin structure and modification</Data></Cell>
    <Cell ss:StyleID="s24"><Data ss:Type="Number">9.7378060000000009</Data></Cell>
    <Cell ss:StyleID="s24"><Data ss:Type="Number">11.398224000000001</Data></Cell>
    <Cell ss:StyleID="s25"><Data ss:Type="Number">0</Data></Cell>
   </Row>
   <Row ss:AutoFitHeight="0" ss:Height="12.75" ss:StyleID="s16">
    <Cell ss:StyleID="s22"><Data ss:Type="Number">60390864</Data></Cell>
    <Cell ss:StyleID="s23"><Data ss:Type="String">Q14527</Data></Cell>
    <Cell ss:StyleID="s23"><Data ss:Type="String">Helicase-like transcription factor</Data></Cell>
    <Cell ss:StyleID="s23"><Data ss:Type="String">HLTF </Data></Cell>
    <Cell ss:StyleID="s23"><Data ss:Type="String">DNA damage and repair</Data></Cell>
    <Cell ss:StyleID="s23"><Data ss:Type="String">Ubiquitination and modification</Data></Cell>
    <Cell ss:StyleID="s24"><Data ss:Type="Number">30.754352999999998</Data></Cell>
    <Cell ss:StyleID="s24"><Data ss:Type="Number">17.999178000000001</Data></Cell>
    <Cell ss:StyleID="s25"><Data ss:Type="Number">3.8974129999999998</Data></Cell>
   </Row>
   <Row ss:AutoFitHeight="0" ss:Height="12.75" ss:StyleID="s16">
    <Cell ss:StyleID="s22"><Data ss:Type="Number">51701935</Data></Cell>
    <Cell ss:StyleID="s23"><Data ss:Type="String">Q15819</Data></Cell>
    <Cell ss:StyleID="s23"><Data ss:Type="String">Ubiquitin-conjugating enzyme E2 variant 2</Data></Cell>
    <Cell ss:StyleID="s23"><Data ss:Type="String">UBE2V2 </Data></Cell>
    <Cell ss:StyleID="s23"><Data ss:Type="String">DNA damage and repair</Data></Cell>
    <Cell ss:StyleID="s23"><Data ss:Type="String">Ubiquitination and modification</Data></Cell>
    <Cell ss:StyleID="s24"><Data ss:Type="Number">342.4126</Data></Cell>
    <Cell ss:StyleID="s24"><Data ss:Type="Number">676.347037</Data></Cell>
    <Cell ss:StyleID="s25"><Data ss:Type="Number">678.01552400000003</Data></Cell>
   </Row>
   <Row ss:AutoFitHeight="0" ss:Height="12.75" ss:StyleID="s16">
    <Cell ss:StyleID="s22"><Data ss:Type="Number">46577660</Data></Cell>
    <Cell ss:StyleID="s23"><Data ss:Type="String">P61088</Data></Cell>
    <Cell ss:StyleID="s23"><Data ss:Type="String">Ubiquitin-conjugating enzyme E2 N</Data></Cell>
    <Cell ss:StyleID="s23"><Data ss:Type="String">UBE2N </Data></Cell>
    <Cell ss:StyleID="s23"><Data ss:Type="String">DNA damage and repair</Data></Cell>
    <Cell ss:StyleID="s23"><Data ss:Type="String">Ubiquitination and modification</Data></Cell>
    <Cell ss:StyleID="s24"><Data ss:Type="Number">673.70242299999995</Data></Cell>
    <Cell ss:StyleID="s24"><Data ss:Type="Number">740.784584</Data></Cell>
    <Cell ss:StyleID="s25"><Data ss:Type="Number">802.02099499999997</Data></Cell>
   </Row>
   <Row ss:AutoFitHeight="0" ss:Height="12.75" ss:StyleID="s16">
    <Cell ss:StyleID="s22"><Data ss:Type="Number">254763430</Data></Cell>
    <Cell ss:StyleID="s23"><Data ss:Type="String">P36639</Data></Cell>
    <Cell ss:StyleID="s23"><Data ss:Type="String">7,8-dihydro-8-oxoguanine triphosphatase</Data></Cell>
    <Cell ss:StyleID="s23"><Data ss:Type="String">NUDT1 </Data></Cell>
    <Cell ss:StyleID="s23"><Data ss:Type="String">DNA damage and repair</Data></Cell>
    <Cell ss:StyleID="s23"><Data ss:Type="String">Modulation of nucleotide pool</Data></Cell>
    <Cell ss:StyleID="s24"><Data ss:Type="Number">94.511092000000005</Data></Cell>
    <Cell ss:StyleID="s24"><Data ss:Type="Number">73.750945999999999</Data></Cell>
    <Cell ss:StyleID="s25"><Data ss:Type="Number">199.61878400000001</Data></Cell>
   </Row>
   <Row ss:AutoFitHeight="0" ss:Height="12.75" ss:StyleID="s16">
    <Cell ss:StyleID="s22"><Data ss:Type="Number">347595814</Data></Cell>
    <Cell ss:StyleID="s23"><Data ss:Type="String">P33316</Data></Cell>
    <Cell ss:StyleID="s23"><Data ss:Type="String">Deoxyuridine 5'-triphosphate nucleotidohydrolase, mitochondrial</Data></Cell>
    <Cell ss:StyleID="s23"><Data ss:Type="String">DUT</Data></Cell>
    <Cell ss:StyleID="s23"><Data ss:Type="String">DNA damage and repair</Data></Cell>
    <Cell ss:StyleID="s23"><Data ss:Type="String">Modulation of nucleotide pool</Data></Cell>
    <Cell ss:StyleID="s24"><Data ss:Type="Number">246.27890400000001</Data></Cell>
    <Cell ss:StyleID="s24"><Data ss:Type="Number">172.963528</Data></Cell>
    <Cell ss:StyleID="s25"><Data ss:Type="Number">436.94333799999998</Data></Cell>
   </Row>
   <Row ss:AutoFitHeight="0" ss:Height="12.75" ss:StyleID="s16">
    <Cell ss:StyleID="s22"><Data ss:Type="Number">74727333</Data></Cell>
    <Cell ss:StyleID="s23"><Data ss:Type="String">Q7LG56</Data></Cell>
    <Cell ss:StyleID="s23"><Data ss:Type="String">Ribonucleoside-diphosphate reductase subunit M2 B</Data></Cell>
    <Cell ss:StyleID="s23"><Data ss:Type="String">RRM2B </Data></Cell>
    <Cell ss:StyleID="s23"><Data ss:Type="String">DNA damage and repair</Data></Cell>
    <Cell ss:StyleID="s23"><Data ss:Type="String">Modulation of nucleotide pool</Data></Cell>
    <Cell ss:StyleID="s24"><Data ss:Type="Number">44.203906000000003</Data></Cell>
    <Cell ss:StyleID="s24"><Data ss:Type="Number">0</Data></Cell>
    <Cell ss:StyleID="s25"><Data ss:Type="Number">33.611026000000003</Data></Cell>
   </Row>
   <Row ss:AutoFitHeight="0" ss:Height="12.75" ss:StyleID="s16">
    <Cell ss:StyleID="s22"><Data ss:Type="Number">322510082</Data></Cell>
    <Cell ss:StyleID="s23"><Data ss:Type="String">Q14191</Data></Cell>
    <Cell ss:StyleID="s23"><Data ss:Type="String">Werner syndrome ATP-dependent helicase</Data></Cell>
    <Cell ss:StyleID="s23"><Data ss:Type="String">WRN</Data></Cell>
    <Cell ss:StyleID="s23"><Data ss:Type="String">DNA damage and repair</Data></Cell>
    <Cell ss:StyleID="s23"><Data ss:Type="String">Other related</Data></Cell>
    <Cell ss:StyleID="s24"><Data ss:Type="Number">2.166979</Data></Cell>
    <Cell ss:StyleID="s24"><Data ss:Type="Number">0</Data></Cell>
    <Cell ss:StyleID="s25"><Data ss:Type="Number">0</Data></Cell>
   </Row>
   <Row ss:AutoFitHeight="0" ss:Height="12.75" ss:StyleID="s16">
    <Cell ss:StyleID="s22"><Data ss:Type="Number">18206225</Data></Cell>
    <Cell ss:StyleID="s23"><Data ss:Type="String">O94761</Data></Cell>
    <Cell ss:StyleID="s23"><Data ss:Type="String">ATP-dependent DNA helicase Q4</Data></Cell>
    <Cell ss:StyleID="s23"><Data ss:Type="String">RECQL4</Data></Cell>
    <Cell ss:StyleID="s23"><Data ss:Type="String">DNA damage and repair</Data></Cell>
    <Cell ss:StyleID="s23"><Data ss:Type="String">Other related</Data></Cell>
    <Cell ss:StyleID="s24"><Data ss:Type="Number">5.1376059999999999</Data></Cell>
    <Cell ss:StyleID="s24"><Data ss:Type="Number">0</Data></Cell>
    <Cell ss:StyleID="s25"><Data ss:Type="Number">0</Data></Cell>
   </Row>
   <Row ss:AutoFitHeight="0" ss:Height="12.75" ss:StyleID="s16">
    <Cell ss:StyleID="s22"><Data ss:Type="Number">71153365</Data></Cell>
    <Cell ss:StyleID="s23"><Data ss:Type="String">Q8TAP9</Data></Cell>
    <Cell ss:StyleID="s23"><Data ss:Type="String">M-phase-specific PLK1-interacting protein</Data></Cell>
    <Cell ss:StyleID="s23"><Data ss:Type="String">MPLKIP</Data></Cell>
    <Cell ss:StyleID="s23"><Data ss:Type="String">DNA damage and repair</Data></Cell>
    <Cell ss:StyleID="s23"><Data ss:Type="String">Other related</Data></Cell>
    <Cell ss:StyleID="s24"><Data ss:Type="Number">52.0075</Data></Cell>
    <Cell ss:StyleID="s24"><Data ss:Type="Number">81.167242000000002</Data></Cell>
    <Cell ss:StyleID="s25"><Data ss:Type="Number">65.907653999999994</Data></Cell>
   </Row>
   <Row ss:AutoFitHeight="0" ss:Height="12.75" ss:StyleID="s16">
    <Cell ss:StyleID="s22"><Data ss:Type="Number">68565390</Data></Cell>
    <Cell ss:StyleID="s23"><Data ss:Type="String">Q14676</Data></Cell>
    <Cell ss:StyleID="s23"><Data ss:Type="String">Mediator of DNA damage checkpoint protein 1</Data></Cell>
    <Cell ss:StyleID="s23"><Data ss:Type="String">MDC1</Data></Cell>
    <Cell ss:StyleID="s23"><Data ss:Type="String">DNA damage and repair</Data></Cell>
    <Cell ss:StyleID="s23"><Data ss:Type="String">Other related</Data></Cell>
    <Cell ss:StyleID="s24"><Data ss:Type="Number">105.46726099999999</Data></Cell>
    <Cell ss:StyleID="s24"><Data ss:Type="Number">50.423546000000002</Data></Cell>
    <Cell ss:StyleID="s25"><Data ss:Type="Number">79.063945000000004</Data></Cell>
   </Row>
   <Row ss:AutoFitHeight="0" ss:Height="12.75" ss:StyleID="s16">
    <Cell ss:StyleID="s22"><Data ss:Type="Number">74735450</Data></Cell>
    <Cell ss:StyleID="s23"><Data ss:Type="String">O60671</Data></Cell>
    <Cell ss:StyleID="s23"><Data ss:Type="String">Cell cycle checkpoint protein RAD1</Data></Cell>
    <Cell ss:StyleID="s23"><Data ss:Type="String">RAD1</Data></Cell>
    <Cell ss:StyleID="s23"><Data ss:Type="String">DNA damage and repair</Data></Cell>
    <Cell ss:StyleID="s23"><Data ss:Type="String">Other related</Data></Cell>
    <Cell ss:StyleID="s24"><Data ss:Type="Number">11.003951000000001</Data></Cell>
    <Cell ss:StyleID="s24"><Data ss:Type="Number">0</Data></Cell>
    <Cell ss:StyleID="s25"><Data ss:Type="Number">0</Data></Cell>
   </Row>
   <Row ss:AutoFitHeight="0" ss:Height="12.75" ss:StyleID="s16">
    <Cell ss:StyleID="s22"><Data ss:Type="Number">62287484</Data></Cell>
    <Cell ss:StyleID="s23"><Data ss:Type="String">O75943</Data></Cell>
    <Cell ss:StyleID="s23"><Data ss:Type="String">Cell cycle checkpoint protein RAD17</Data></Cell>
    <Cell ss:StyleID="s23"><Data ss:Type="String">RAD17 </Data></Cell>
    <Cell ss:StyleID="s23"><Data ss:Type="String">DNA damage and repair</Data></Cell>
    <Cell ss:StyleID="s23"><Data ss:Type="String">Other related</Data></Cell>
    <Cell ss:StyleID="s24"><Data ss:Type="Number">4.5567019999999996</Data></Cell>
    <Cell ss:StyleID="s24"><Data ss:Type="Number">5.3336769999999998</Data></Cell>
    <Cell ss:StyleID="s25"><Data ss:Type="Number">0</Data></Cell>
   </Row>
   <Row ss:AutoFitHeight="0" ss:Height="12.75" ss:StyleID="s16">
    <Cell ss:StyleID="s22"><Data ss:Type="Number">317373343</Data></Cell>
    <Cell ss:StyleID="s23"><Data ss:Type="String">O14757</Data></Cell>
    <Cell ss:StyleID="s23"><Data ss:Type="String">Serine/threonine-protein kinase Chk1</Data></Cell>
    <Cell ss:StyleID="s23"><Data ss:Type="String">CHEK1</Data></Cell>
    <Cell ss:StyleID="s23"><Data ss:Type="String">DNA damage and repair</Data></Cell>
    <Cell ss:StyleID="s23"><Data ss:Type="String">Other related</Data></Cell>
    <Cell ss:StyleID="s24"><Data ss:Type="Number">19.557442000000002</Data></Cell>
    <Cell ss:StyleID="s24"><Data ss:Type="Number">0</Data></Cell>
    <Cell ss:StyleID="s25"><Data ss:Type="Number">0</Data></Cell>
   </Row>
   <Row ss:AutoFitHeight="0" ss:Height="12.75" ss:StyleID="s16">
    <Cell ss:StyleID="s22"><Data ss:Type="Number">269849759</Data></Cell>
    <Cell ss:StyleID="s23"><Data ss:Type="String">P04637</Data></Cell>
    <Cell ss:StyleID="s23"><Data ss:Type="String">Cellular tumor antigen p53</Data></Cell>
    <Cell ss:StyleID="s23"><Data ss:Type="String">TP53</Data></Cell>
    <Cell ss:StyleID="s23"><Data ss:Type="String">DNA damage and repair</Data></Cell>
    <Cell ss:StyleID="s23"><Data ss:Type="String">Other related</Data></Cell>
    <Cell ss:StyleID="s24"><Data ss:Type="Number">102.647543</Data></Cell>
    <Cell ss:StyleID="s24"><Data ss:Type="Number">27.726977999999999</Data></Cell>
    <Cell ss:StyleID="s25"><Data ss:Type="Number">60.038015999999999</Data></Cell>
   </Row>
   <Row ss:AutoFitHeight="0" ss:Height="12.75" ss:StyleID="s16">
    <Cell ss:StyleID="s22"><Data ss:Type="Number">8928568</Data></Cell>
    <Cell ss:StyleID="s23"><Data ss:Type="String">Q12888</Data></Cell>
    <Cell ss:StyleID="s23"><Data ss:Type="String">Tumor suppressor p53-binding protein 1</Data></Cell>
    <Cell ss:StyleID="s23"><Data ss:Type="String">TP53BP1 </Data></Cell>
    <Cell ss:StyleID="s23"><Data ss:Type="String">DNA damage and repair</Data></Cell>
    <Cell ss:StyleID="s23"><Data ss:Type="String">Other related</Data></Cell>
    <Cell ss:StyleID="s24"><Data ss:Type="Number">91.268063999999995</Data></Cell>
    <Cell ss:StyleID="s24"><Data ss:Type="Number">29.470459000000002</Data></Cell>
    <Cell ss:StyleID="s25"><Data ss:Type="Number">35.894939999999998</Data></Cell>
   </Row>
   <Row ss:AutoFitHeight="0" ss:Height="12.75" ss:StyleID="s16">
    <Cell ss:StyleID="s22"><Data ss:Type="Number">68565701</Data></Cell>
    <Cell ss:StyleID="s23"><Data ss:Type="String">Q5UIP0</Data></Cell>
    <Cell ss:StyleID="s23"><Data ss:Type="String">Telomere-associated protein RIF1</Data></Cell>
    <Cell ss:StyleID="s23"><Data ss:Type="String">RIF1</Data></Cell>
    <Cell ss:StyleID="s23"><Data ss:Type="String">DNA damage and repair</Data></Cell>
    <Cell ss:StyleID="s23"><Data ss:Type="String">Other related</Data></Cell>
    <Cell ss:StyleID="s24"><Data ss:Type="Number">64.020560000000003</Data></Cell>
    <Cell ss:StyleID="s24"><Data ss:Type="Number">4.4080510000000004</Data></Cell>
    <Cell ss:StyleID="s25"><Data ss:Type="Number">17.498944000000002</Data></Cell>
   </Row>
   <Row ss:AutoFitHeight="0" ss:Height="12.75" ss:StyleID="s16">
    <Cell ss:StyleID="s22"><Data ss:Type="Number">296453012</Data></Cell>
    <Cell ss:StyleID="s23"><Data ss:Type="String">Q92547</Data></Cell>
    <Cell ss:StyleID="s23"><Data ss:Type="String">DNA topoisomerase 2-binding protein 1</Data></Cell>
    <Cell ss:StyleID="s23"><Data ss:Type="String">TOPBP1</Data></Cell>
    <Cell ss:StyleID="s23"><Data ss:Type="String">DNA damage and repair</Data></Cell>
    <Cell ss:StyleID="s23"><Data ss:Type="String">Other related</Data></Cell>
    <Cell ss:StyleID="s24"><Data ss:Type="Number">8.1553590000000007</Data></Cell>
    <Cell ss:StyleID="s24"><Data ss:Type="Number">0</Data></Cell>
    <Cell ss:StyleID="s25"><Data ss:Type="Number">2.5837650000000001</Data></Cell>
   </Row>
   <Row ss:AutoFitHeight="0" ss:Height="12.75" ss:StyleID="s16">
    <Cell ss:StyleID="s22"><Data ss:Type="Number">55976619</Data></Cell>
    <Cell ss:StyleID="s23"><Data ss:Type="String">Q9UMS4</Data></Cell>
    <Cell ss:StyleID="s23"><Data ss:Type="String">Pre-mRNA-processing factor 19</Data></Cell>
    <Cell ss:StyleID="s23"><Data ss:Type="String">PRPF19 </Data></Cell>
    <Cell ss:StyleID="s23"><Data ss:Type="String">DNA damage and repair</Data></Cell>
    <Cell ss:StyleID="s23"><Data ss:Type="String">Other related</Data></Cell>
    <Cell ss:StyleID="s24"><Data ss:Type="Number">344.79046599999998</Data></Cell>
    <Cell ss:StyleID="s24"><Data ss:Type="Number">194.583969</Data></Cell>
    <Cell ss:StyleID="s25"><Data ss:Type="Number">202.86654999999999</Data></Cell>
   </Row>
   <Row ss:AutoFitHeight="0" ss:Height="12.75" ss:StyleID="s16">
    <Cell ss:StyleID="s22"><Data ss:Type="Number">218512113</Data></Cell>
    <Cell ss:StyleID="s23"><Data ss:Type="String">P46063</Data></Cell>
    <Cell ss:StyleID="s23"><Data ss:Type="String">ATP-dependent DNA helicase Q1</Data></Cell>
    <Cell ss:StyleID="s23"><Data ss:Type="String">RECQL </Data></Cell>
    <Cell ss:StyleID="s23"><Data ss:Type="String">DNA damage and repair</Data></Cell>
    <Cell ss:StyleID="s23"><Data ss:Type="String">Other related</Data></Cell>
    <Cell ss:StyleID="s24"><Data ss:Type="Number">215.162001</Data></Cell>
    <Cell ss:StyleID="s24"><Data ss:Type="Number">240.656496</Data></Cell>
    <Cell ss:StyleID="s25"><Data ss:Type="Number">284.78741400000001</Data></Cell>
   </Row>
   <Row ss:AutoFitHeight="0" ss:Height="12.75" ss:StyleID="s16">
    <Cell ss:StyleID="s22"><Data ss:Type="Number">74761196</Data></Cell>
    <Cell ss:StyleID="s23"><Data ss:Type="String">Q9BQ15</Data></Cell>
    <Cell ss:StyleID="s23"><Data ss:Type="String">SOSS complex subunit B1</Data></Cell>
    <Cell ss:StyleID="s23"><Data ss:Type="String">NABP2</Data></Cell>
    <Cell ss:StyleID="s23"><Data ss:Type="String">DNA damage and repair</Data></Cell>
    <Cell ss:StyleID="s23"><Data ss:Type="String">Other related</Data></Cell>
    <Cell ss:StyleID="s24"><Data ss:Type="Number">0</Data></Cell>
    <Cell ss:StyleID="s24"><Data ss:Type="Number">17.214379999999998</Data></Cell>
    <Cell ss:StyleID="s25"><Data ss:Type="Number">37.274787000000003</Data></Cell>
   </Row>
   <Row ss:AutoFitHeight="0" ss:Height="12.75" ss:StyleID="s16">
    <Cell ss:StyleID="s22"><Data ss:Type="Number">129694</Data></Cell>
    <Cell ss:StyleID="s23"><Data ss:Type="String">P12004</Data></Cell>
    <Cell ss:StyleID="s23"><Data ss:Type="String">Proliferating cell nuclear antigen</Data></Cell>
    <Cell ss:StyleID="s23"><Data ss:Type="String">PCNA</Data></Cell>
    <Cell ss:StyleID="s23"><Data ss:Type="String">DNA damage and repair</Data></Cell>
    <Cell ss:StyleID="s23"><Data ss:Type="String">Other related</Data></Cell>
    <Cell ss:StyleID="s24"><Data ss:Type="Number">677.69160499999998</Data></Cell>
    <Cell ss:StyleID="s24"><Data ss:Type="Number">821.07973600000003</Data></Cell>
    <Cell ss:StyleID="s25"><Data ss:Type="Number">994.42276900000002</Data></Cell>
   </Row>
   <Row ss:AutoFitHeight="0" ss:Height="12.75" ss:StyleID="s16">
    <Cell ss:StyleID="s22"><Data ss:Type="Number">38258929</Data></Cell>
    <Cell ss:StyleID="s23"><Data ss:Type="String">P78527</Data></Cell>
    <Cell ss:StyleID="s23"><Data ss:Type="String">DNA-dependent protein kinase catalytic subunit;PRKDC;ortholog</Data></Cell>
    <Cell ss:StyleID="s23"><Data ss:Type="String">PRKDC</Data></Cell>
    <Cell ss:StyleID="s23"><Data ss:Type="String">DNA damage and repair</Data></Cell>
    <Cell ss:StyleID="s23"><Data ss:Type="String">Other related</Data></Cell>
    <Cell ss:StyleID="s24"><Data ss:Type="Number">675.04761199999996</Data></Cell>
    <Cell ss:StyleID="s24"><Data ss:Type="Number">365.15919300000002</Data></Cell>
    <Cell ss:StyleID="s25"><Data ss:Type="Number">384.86578900000001</Data></Cell>
   </Row>
   <Row ss:AutoFitHeight="0" ss:Height="12.75" ss:StyleID="s16">
    <Cell ss:StyleID="s22"><Data ss:Type="Number">223590203</Data></Cell>
    <Cell ss:StyleID="s23"><Data ss:Type="String">Q09472</Data></Cell>
    <Cell ss:StyleID="s23"><Data ss:Type="String">Histone acetyltransferase p300;EP300;ortholog</Data></Cell>
    <Cell ss:StyleID="s23"><Data ss:Type="String">EP300</Data></Cell>
    <Cell ss:StyleID="s23"><Data ss:Type="String">DNA damage and repair</Data></Cell>
    <Cell ss:StyleID="s23"><Data ss:Type="String">Other related</Data></Cell>
    <Cell ss:StyleID="s24"><Data ss:Type="Number">6.4273280000000002</Data></Cell>
    <Cell ss:StyleID="s24"><Data ss:Type="Number">4.5139610000000001</Data></Cell>
    <Cell ss:StyleID="s25"><Data ss:Type="Number">3.25807</Data></Cell>
   </Row>
   <Row ss:AutoFitHeight="0" ss:Height="12.75" ss:StyleID="s16">
    <Cell ss:StyleID="s22"><Data ss:Type="Number">116241283</Data></Cell>
    <Cell ss:StyleID="s23"><Data ss:Type="String">Q92793</Data></Cell>
    <Cell ss:StyleID="s23"><Data ss:Type="String">CREB-binding protein;CREBBP;ortholog</Data></Cell>
    <Cell ss:StyleID="s23"><Data ss:Type="String">CREBBP</Data></Cell>
    <Cell ss:StyleID="s23"><Data ss:Type="String">DNA damage and repair</Data></Cell>
    <Cell ss:StyleID="s23"><Data ss:Type="String">Other related</Data></Cell>
    <Cell ss:StyleID="s24"><Data ss:Type="Number">11.436539</Data></Cell>
    <Cell ss:StyleID="s24"><Data ss:Type="Number">4.4622039999999998</Data></Cell>
    <Cell ss:StyleID="s25"><Data ss:Type="Number">4.8310690000000003</Data></Cell>
   </Row>
   <Row ss:AutoFitHeight="0" ss:Height="12.75" ss:StyleID="s16">
    <Cell ss:StyleID="s22"/>
    <Cell ss:StyleID="s23"/>
    <Cell ss:StyleID="s23"/>
    <Cell ss:StyleID="s23"/>
    <Cell ss:StyleID="s23"/>
    <Cell ss:StyleID="s23"/>
    <Cell ss:StyleID="s24"/>
    <Cell ss:StyleID="s24"/>
    <Cell ss:StyleID="s25"/>
   </Row>
   <Row ss:AutoFitHeight="0" ss:Height="12.75" ss:StyleID="s16">
    <Cell ss:StyleID="s22"/>
    <Cell ss:StyleID="s23"/>
    <Cell ss:StyleID="s30"><Data ss:Type="String">ROS Generation</Data></Cell>
    <Cell ss:StyleID="s23"/>
    <Cell ss:StyleID="s23"/>
    <Cell ss:StyleID="s23"/>
    <Cell ss:StyleID="s24"/>
    <Cell ss:StyleID="s24"/>
    <Cell ss:StyleID="s25"/>
   </Row>
   <Row ss:AutoFitHeight="0" ss:Height="12.75" ss:StyleID="s16">
    <Cell ss:StyleID="s22"><Data ss:Type="Number">134665</Data></Cell>
    <Cell ss:StyleID="s23"><Data ss:Type="String">P04179</Data></Cell>
    <Cell ss:StyleID="s23"><Data ss:Type="String">Superoxide dismutase [Mn]</Data></Cell>
    <Cell ss:StyleID="s23"><Data ss:Type="String">SODM</Data></Cell>
    <Cell ss:StyleID="s23"><Data ss:Type="String">Free radical</Data></Cell>
    <Cell ss:StyleID="s23"/>
    <Cell ss:StyleID="s24"><Data ss:Type="Number">1128.9376219999999</Data></Cell>
    <Cell ss:StyleID="s24"><Data ss:Type="Number">1076.3053729999999</Data></Cell>
    <Cell ss:StyleID="s25"><Data ss:Type="Number">832.55419800000004</Data></Cell>
   </Row>
   <Row ss:AutoFitHeight="0" ss:Height="12.75" ss:StyleID="s16">
    <Cell ss:StyleID="s22"><Data ss:Type="Number">311033481</Data></Cell>
    <Cell ss:StyleID="s23"><Data ss:Type="String">P07203</Data></Cell>
    <Cell ss:StyleID="s23"><Data ss:Type="String">Glutathione peroxidase 1</Data></Cell>
    <Cell ss:StyleID="s23"><Data ss:Type="String">GPX1</Data></Cell>
    <Cell ss:StyleID="s23"><Data ss:Type="String">Free radical</Data></Cell>
    <Cell ss:StyleID="s23"/>
    <Cell ss:StyleID="s24"><Data ss:Type="Number">152.86276799999999</Data></Cell>
    <Cell ss:StyleID="s24"><Data ss:Type="Number">35.785558000000002</Data></Cell>
    <Cell ss:StyleID="s25"><Data ss:Type="Number">38.743744</Data></Cell>
   </Row>
   <Row ss:AutoFitHeight="0" ss:Height="12.75" ss:StyleID="s16">
    <Cell ss:StyleID="s22"><Data ss:Type="Number">269849565</Data></Cell>
    <Cell ss:StyleID="s23"><Data ss:Type="String">Q8TED1</Data></Cell>
    <Cell ss:StyleID="s23"><Data ss:Type="String">Probable glutathione peroxidase 8</Data></Cell>
    <Cell ss:StyleID="s23"><Data ss:Type="String">GPX8</Data></Cell>
    <Cell ss:StyleID="s23"><Data ss:Type="String">Free radical</Data></Cell>
    <Cell ss:StyleID="s23"/>
    <Cell ss:StyleID="s24"><Data ss:Type="Number">207.86410799999999</Data></Cell>
    <Cell ss:StyleID="s24"><Data ss:Type="Number">191.17021500000001</Data></Cell>
    <Cell ss:StyleID="s25"><Data ss:Type="Number">112.894451</Data></Cell>
   </Row>
   <Row ss:AutoFitHeight="0" ss:Height="12.75" ss:StyleID="s16">
    <Cell ss:StyleID="s22"><Data ss:Type="Number">12643338</Data></Cell>
    <Cell ss:StyleID="s23"><Data ss:Type="String">Q9Y2Q3</Data></Cell>
    <Cell ss:StyleID="s23"><Data ss:Type="String">Glutathione S-transferase kappa 1</Data></Cell>
    <Cell ss:StyleID="s23"><Data ss:Type="String">GSTK1</Data></Cell>
    <Cell ss:StyleID="s23"><Data ss:Type="String">Free radical</Data></Cell>
    <Cell ss:StyleID="s23"/>
    <Cell ss:StyleID="s24"><Data ss:Type="Number">178.49771899999999</Data></Cell>
    <Cell ss:StyleID="s24"><Data ss:Type="Number">160.718323</Data></Cell>
    <Cell ss:StyleID="s25"><Data ss:Type="Number">156.60358600000001</Data></Cell>
   </Row>
   <Row ss:AutoFitHeight="0" ss:Height="12.75" ss:StyleID="s16">
    <Cell ss:StyleID="s22"><Data ss:Type="Number">6016173</Data></Cell>
    <Cell ss:StyleID="s23"><Data ss:Type="String">P78417</Data></Cell>
    <Cell ss:StyleID="s23"><Data ss:Type="String">Glutathione S-transferase omega-1</Data></Cell>
    <Cell ss:StyleID="s23"><Data ss:Type="String">GSTO1</Data></Cell>
    <Cell ss:StyleID="s23"><Data ss:Type="String">Free radical</Data></Cell>
    <Cell ss:StyleID="s23"/>
    <Cell ss:StyleID="s24"><Data ss:Type="Number">115.883932</Data></Cell>
    <Cell ss:StyleID="s24"><Data ss:Type="Number">165.786618</Data></Cell>
    <Cell ss:StyleID="s25"><Data ss:Type="Number">228.44340500000001</Data></Cell>
   </Row>
   <Row ss:AutoFitHeight="0" ss:Height="12.75" ss:StyleID="s16">
    <Cell ss:StyleID="s22"><Data ss:Type="Number">121746</Data></Cell>
    <Cell ss:StyleID="s23"><Data ss:Type="String">P09211</Data></Cell>
    <Cell ss:StyleID="s23"><Data ss:Type="String">Glutathione S-transferase P</Data></Cell>
    <Cell ss:StyleID="s23"><Data ss:Type="String">GSTP1</Data></Cell>
    <Cell ss:StyleID="s23"><Data ss:Type="String">Free radical</Data></Cell>
    <Cell ss:StyleID="s23"/>
    <Cell ss:StyleID="s24"><Data ss:Type="Number">118.213874</Data></Cell>
    <Cell ss:StyleID="s24"><Data ss:Type="Number">276.74164500000001</Data></Cell>
    <Cell ss:StyleID="s25"><Data ss:Type="Number">355.796718</Data></Cell>
   </Row>
   <Row ss:AutoFitHeight="0" ss:Height="12.75" ss:StyleID="s16">
    <Cell ss:StyleID="s22"><Data ss:Type="Number">21264427</Data></Cell>
    <Cell ss:StyleID="s23"><Data ss:Type="String">P30711</Data></Cell>
    <Cell ss:StyleID="s23"><Data ss:Type="String">Glutathione S-transferase theta-1</Data></Cell>
    <Cell ss:StyleID="s23"><Data ss:Type="String">GSTT1</Data></Cell>
    <Cell ss:StyleID="s23"><Data ss:Type="String">Free radical</Data></Cell>
    <Cell ss:StyleID="s23"/>
    <Cell ss:StyleID="s24"><Data ss:Type="Number">12.929641999999999</Data></Cell>
    <Cell ss:StyleID="s24"><Data ss:Type="Number">45.402926000000001</Data></Cell>
    <Cell ss:StyleID="s25"><Data ss:Type="Number">32.77075</Data></Cell>
   </Row>
   <Row ss:AutoFitHeight="0" ss:Height="12.75" ss:StyleID="s16">
    <Cell ss:StyleID="s22"><Data ss:Type="Number">14916998</Data></Cell>
    <Cell ss:StyleID="s23"><Data ss:Type="String">P00390</Data></Cell>
    <Cell ss:StyleID="s23"><Data ss:Type="String">Glutathione reductase</Data></Cell>
    <Cell ss:StyleID="s23"><Data ss:Type="String">GSHR</Data></Cell>
    <Cell ss:StyleID="s23"><Data ss:Type="String">Free radical</Data></Cell>
    <Cell ss:StyleID="s23"/>
    <Cell ss:StyleID="s24"><Data ss:Type="Number">77.280621999999994</Data></Cell>
    <Cell ss:StyleID="s24"><Data ss:Type="Number">69.583028999999996</Data></Cell>
    <Cell ss:StyleID="s25"><Data ss:Type="Number">45.201034999999997</Data></Cell>
   </Row>
   <Row ss:AutoFitHeight="0" ss:Height="12.75" ss:StyleID="s16">
    <Cell ss:StyleID="s22"><Data ss:Type="Number">172046253</Data></Cell>
    <Cell ss:StyleID="s23"><Data ss:Type="String">Q16881</Data></Cell>
    <Cell ss:StyleID="s23"><Data ss:Type="String">Thioredoxin reductase 1</Data></Cell>
    <Cell ss:StyleID="s23"><Data ss:Type="String">TRXR1</Data></Cell>
    <Cell ss:StyleID="s23"><Data ss:Type="String">Free radical</Data></Cell>
    <Cell ss:StyleID="s23"/>
    <Cell ss:StyleID="s24"><Data ss:Type="Number">325.13369</Data></Cell>
    <Cell ss:StyleID="s24"><Data ss:Type="Number">313.41311100000001</Data></Cell>
    <Cell ss:StyleID="s25"><Data ss:Type="Number">515.041068</Data></Cell>
   </Row>
   <Row ss:AutoFitHeight="0" ss:Height="12.75" ss:StyleID="s16">
    <Cell ss:StyleID="s22"><Data ss:Type="Number">182705230</Data></Cell>
    <Cell ss:StyleID="s23"><Data ss:Type="String">Q9NNW7</Data></Cell>
    <Cell ss:StyleID="s23"><Data ss:Type="String">Thioredoxin reductase 2</Data></Cell>
    <Cell ss:StyleID="s23"><Data ss:Type="String">TRXR2</Data></Cell>
    <Cell ss:StyleID="s23"><Data ss:Type="String">Free radical</Data></Cell>
    <Cell ss:StyleID="s23"/>
    <Cell ss:StyleID="s24"><Data ss:Type="Number">11.843947</Data></Cell>
    <Cell ss:StyleID="s24"><Data ss:Type="Number">27.726977999999999</Data></Cell>
    <Cell ss:StyleID="s25"><Data ss:Type="Number">7.5047519999999999</Data></Cell>
   </Row>
   <Row ss:AutoFitHeight="0" ss:Height="12.75" ss:StyleID="s16">
    <Cell ss:StyleID="s22"><Data ss:Type="Number">1170328</Data></Cell>
    <Cell ss:StyleID="s23"><Data ss:Type="String">P30519</Data></Cell>
    <Cell ss:StyleID="s23"><Data ss:Type="String">Heme oxygenase 2</Data></Cell>
    <Cell ss:StyleID="s23"><Data ss:Type="String">HMOX2</Data></Cell>
    <Cell ss:StyleID="s23"><Data ss:Type="String">Free radical</Data></Cell>
    <Cell ss:StyleID="s23"/>
    <Cell ss:StyleID="s24"><Data ss:Type="Number">78.559853000000004</Data></Cell>
    <Cell ss:StyleID="s24"><Data ss:Type="Number">34.483235000000001</Data></Cell>
    <Cell ss:StyleID="s25"><Data ss:Type="Number">24.889177</Data></Cell>
   </Row>
   <Row ss:AutoFitHeight="0" ss:Height="12.75" ss:StyleID="s16">
    <Cell ss:StyleID="s22"><Data ss:Type="Number">119554</Data></Cell>
    <Cell ss:StyleID="s23"><Data ss:Type="String">P28482</Data></Cell>
    <Cell ss:StyleID="s23"><Data ss:Type="String">Mitogen-activated protein kinase 1</Data></Cell>
    <Cell ss:StyleID="s23"><Data ss:Type="String">MK01</Data></Cell>
    <Cell ss:StyleID="s23"><Data ss:Type="String">Free radical</Data></Cell>
    <Cell ss:StyleID="s23"/>
    <Cell ss:StyleID="s24"><Data ss:Type="Number">232.733564</Data></Cell>
    <Cell ss:StyleID="s24"><Data ss:Type="Number">141.25354799999999</Data></Cell>
    <Cell ss:StyleID="s25"><Data ss:Type="Number">142.006585</Data></Cell>
   </Row>
   <Row ss:AutoFitHeight="0" ss:Height="12.75" ss:StyleID="s16">
    <Cell ss:StyleID="s22"><Data ss:Type="Number">232066</Data></Cell>
    <Cell ss:StyleID="s23"><Data ss:Type="String">P27361</Data></Cell>
    <Cell ss:StyleID="s23"><Data ss:Type="String">Mitogen-activated protein kinase 3</Data></Cell>
    <Cell ss:StyleID="s23"><Data ss:Type="String">MK03</Data></Cell>
    <Cell ss:StyleID="s23"><Data ss:Type="String">Free radical</Data></Cell>
    <Cell ss:StyleID="s23"/>
    <Cell ss:StyleID="s24"><Data ss:Type="Number">147.377455</Data></Cell>
    <Cell ss:StyleID="s24"><Data ss:Type="Number">134.172235</Data></Cell>
    <Cell ss:StyleID="s25"><Data ss:Type="Number">51.879815999999998</Data></Cell>
   </Row>
   <Row ss:AutoFitHeight="0" ss:Height="12.75" ss:StyleID="s16">
    <Cell ss:StyleID="s22"><Data ss:Type="Number">2507195</Data></Cell>
    <Cell ss:StyleID="s23"><Data ss:Type="String">P45983</Data></Cell>
    <Cell ss:StyleID="s23"><Data ss:Type="String">Mitogen-activated protein kinase 8</Data></Cell>
    <Cell ss:StyleID="s23"><Data ss:Type="String">MK08</Data></Cell>
    <Cell ss:StyleID="s23"><Data ss:Type="String">Free radical</Data></Cell>
    <Cell ss:StyleID="s23"/>
    <Cell ss:StyleID="s24"><Data ss:Type="Number">7.2672460000000001</Data></Cell>
    <Cell ss:StyleID="s24"><Data ss:Type="Number">0</Data></Cell>
    <Cell ss:StyleID="s25"><Data ss:Type="Number">0</Data></Cell>
   </Row>
   <Row ss:AutoFitHeight="0" ss:Height="12.75" ss:StyleID="s16">
    <Cell ss:StyleID="s22"/>
    <Cell ss:StyleID="s23"/>
    <Cell ss:StyleID="s23"/>
    <Cell ss:StyleID="s23"/>
    <Cell ss:StyleID="s23"/>
    <Cell ss:StyleID="s23"/>
    <Cell ss:StyleID="s24"/>
    <Cell ss:StyleID="s24"/>
    <Cell ss:StyleID="s25"/>
   </Row>
   <Row ss:AutoFitHeight="0" ss:Height="12.75" ss:StyleID="s16">
    <Cell ss:StyleID="s22"/>
    <Cell ss:StyleID="s23"/>
    <Cell ss:StyleID="s30"><Data ss:Type="String">Regulation of Autophagy</Data></Cell>
    <Cell ss:StyleID="s23"/>
    <Cell ss:StyleID="s23"/>
    <Cell ss:StyleID="s23"/>
    <Cell ss:StyleID="s24"/>
    <Cell ss:StyleID="s24"/>
    <Cell ss:StyleID="s25"/>
   </Row>
   <Row ss:AutoFitHeight="0" ss:Height="12.75" ss:StyleID="s16">
    <Cell ss:StyleID="s22"><Data ss:Type="Number">254763436</Data></Cell>
    <Cell ss:StyleID="s23"><Data ss:Type="String">Q13131</Data></Cell>
    <Cell ss:StyleID="s23"><Data ss:Type="String">PRKAA1; protein kinase, AMP-activated, alpha 1 catalytic subunit </Data></Cell>
    <Cell ss:StyleID="s23"><Data ss:Type="String">PRKAA1</Data></Cell>
    <Cell ss:StyleID="s23"><Data ss:Type="String">Regulation of autophagy</Data></Cell>
    <Cell ss:StyleID="s23"/>
    <Cell ss:StyleID="s24"><Data ss:Type="Number">22.204753</Data></Cell>
    <Cell ss:StyleID="s24"><Data ss:Type="Number">38.986412000000001</Data></Cell>
    <Cell ss:StyleID="s25"><Data ss:Type="Number">49.244061000000002</Data></Cell>
   </Row>
   <Row ss:AutoFitHeight="0" ss:Height="12.75" ss:StyleID="s16">
    <Cell ss:StyleID="s22"><Data ss:Type="Number">20140441</Data></Cell>
    <Cell ss:StyleID="s23"><Data ss:Type="String">O75143</Data></Cell>
    <Cell ss:StyleID="s23"><Data ss:Type="String">ATG13; autophagy related 13 </Data></Cell>
    <Cell ss:StyleID="s23"><Data ss:Type="String">ATG13</Data></Cell>
    <Cell ss:StyleID="s23"><Data ss:Type="String">Regulation of autophagy</Data></Cell>
    <Cell ss:StyleID="s23"/>
    <Cell ss:StyleID="s24"><Data ss:Type="Number">0</Data></Cell>
    <Cell ss:StyleID="s24"><Data ss:Type="Number">7.0255979999999996</Data></Cell>
    <Cell ss:StyleID="s25"><Data ss:Type="Number">0</Data></Cell>
   </Row>
   <Row ss:AutoFitHeight="0" ss:Height="12.75" ss:StyleID="s16">
    <Cell ss:StyleID="s22"><Data ss:Type="Number">74762700</Data></Cell>
    <Cell ss:StyleID="s23"><Data ss:Type="String">Q99570</Data></Cell>
    <Cell ss:StyleID="s23"><Data ss:Type="String">PIK3R4; phosphoinositide-3-kinase, regulatory subunit 4 </Data></Cell>
    <Cell ss:StyleID="s23"><Data ss:Type="String">PIK3R4</Data></Cell>
    <Cell ss:StyleID="s23"><Data ss:Type="String">Regulation of autophagy</Data></Cell>
    <Cell ss:StyleID="s23"/>
    <Cell ss:StyleID="s24"><Data ss:Type="Number">0</Data></Cell>
    <Cell ss:StyleID="s24"><Data ss:Type="Number">0</Data></Cell>
    <Cell ss:StyleID="s25"><Data ss:Type="Number">2.8957950000000001</Data></Cell>
   </Row>
   <Row ss:AutoFitHeight="0" ss:Height="12.75" ss:StyleID="s16">
    <Cell ss:StyleID="s22"><Data ss:Type="Number">74730233</Data></Cell>
    <Cell ss:StyleID="s23"><Data ss:Type="String">Q8NEB9</Data></Cell>
    <Cell ss:StyleID="s23"><Data ss:Type="String">PIK3C3; phosphatidylinositol 3-kinase, catalytic subunit type 3 </Data></Cell>
    <Cell ss:StyleID="s23"><Data ss:Type="String">PIK3C3</Data></Cell>
    <Cell ss:StyleID="s23"><Data ss:Type="String">Regulation of autophagy</Data></Cell>
    <Cell ss:StyleID="s23"/>
    <Cell ss:StyleID="s24"><Data ss:Type="Number">0</Data></Cell>
    <Cell ss:StyleID="s24"><Data ss:Type="Number">8.1899300000000004</Data></Cell>
    <Cell ss:StyleID="s25"><Data ss:Type="Number">6.9968750000000002</Data></Cell>
   </Row>
   <Row ss:AutoFitHeight="0" ss:Height="12.75" ss:StyleID="s16">
    <Cell ss:StyleID="s22"><Data ss:Type="Number">62286592</Data></Cell>
    <Cell ss:StyleID="s23"><Data ss:Type="String">O95352</Data></Cell>
    <Cell ss:StyleID="s23"><Data ss:Type="String">ATG7; autophagy related 7 </Data></Cell>
    <Cell ss:StyleID="s23"><Data ss:Type="String">ATG7</Data></Cell>
    <Cell ss:StyleID="s23"><Data ss:Type="String">Regulation of autophagy</Data></Cell>
    <Cell ss:StyleID="s23"/>
    <Cell ss:StyleID="s24"><Data ss:Type="Number">48.555129999999998</Data></Cell>
    <Cell ss:StyleID="s24"><Data ss:Type="Number">31.000575000000001</Data></Cell>
    <Cell ss:StyleID="s25"><Data ss:Type="Number">33.563215</Data></Cell>
   </Row>
   <Row ss:AutoFitHeight="0" ss:Height="12.75" ss:StyleID="s16">
    <Cell ss:StyleID="s22"><Data ss:Type="Number">17366828</Data></Cell>
    <Cell ss:StyleID="s23"><Data ss:Type="String">Q9H1Y0</Data></Cell>
    <Cell ss:StyleID="s23"><Data ss:Type="String">ATG5; autophagy related 5 </Data></Cell>
    <Cell ss:StyleID="s23"><Data ss:Type="String">ATG5</Data></Cell>
    <Cell ss:StyleID="s23"><Data ss:Type="String">Regulation of autophagy</Data></Cell>
    <Cell ss:StyleID="s23"/>
    <Cell ss:StyleID="s24"><Data ss:Type="Number">22.568103000000001</Data></Cell>
    <Cell ss:StyleID="s24"><Data ss:Type="Number">0</Data></Cell>
    <Cell ss:StyleID="s25"><Data ss:Type="Number">14.299963999999999</Data></Cell>
   </Row>
   <Row ss:AutoFitHeight="0" ss:Height="12.75" ss:StyleID="s16">
    <Cell ss:StyleID="s22"><Data ss:Type="Number">62510482</Data></Cell>
    <Cell ss:StyleID="s23"><Data ss:Type="String">Q676U5</Data></Cell>
    <Cell ss:StyleID="s23"><Data ss:Type="String">ATG16L1; autophagy related 16-like 1 (S. cerevisiae) </Data></Cell>
    <Cell ss:StyleID="s23"><Data ss:Type="String">ATG16L1</Data></Cell>
    <Cell ss:StyleID="s23"><Data ss:Type="String">Regulation of autophagy</Data></Cell>
    <Cell ss:StyleID="s23"/>
    <Cell ss:StyleID="s24"><Data ss:Type="Number">25.561071999999999</Data></Cell>
    <Cell ss:StyleID="s24"><Data ss:Type="Number">11.967822</Data></Cell>
    <Cell ss:StyleID="s25"><Data ss:Type="Number">12.957134</Data></Cell>
   </Row>
   <Row ss:AutoFitHeight="0" ss:Height="12.75" ss:StyleID="s16">
    <Cell ss:StyleID="s22"><Data ss:Type="Number">44887916</Data></Cell>
    <Cell ss:StyleID="s23"><Data ss:Type="String">O95166</Data></Cell>
    <Cell ss:StyleID="s23"><Data ss:Type="String">GABARAP; GABA(A) receptor-associated protein </Data></Cell>
    <Cell ss:StyleID="s23"><Data ss:Type="String">GABARAP</Data></Cell>
    <Cell ss:StyleID="s23"><Data ss:Type="String">Regulation of autophagy</Data></Cell>
    <Cell ss:StyleID="s23"/>
    <Cell ss:StyleID="s24"><Data ss:Type="Number">26.522344</Data></Cell>
    <Cell ss:StyleID="s24"><Data ss:Type="Number">62.089472000000001</Data></Cell>
    <Cell ss:StyleID="s25"><Data ss:Type="Number">33.611026000000003</Data></Cell>
   </Row>
   <Row ss:AutoFitHeight="0" ss:Height="12.75" ss:StyleID="s16">
    <Cell ss:StyleID="s22"><Data ss:Type="Number">44887973</Data></Cell>
    <Cell ss:StyleID="s23"><Data ss:Type="String">Q9H0R8</Data></Cell>
    <Cell ss:StyleID="s23"><Data ss:Type="String">GABARAPL1; GABA(A) receptor-associated protein like 1 </Data></Cell>
    <Cell ss:StyleID="s23"><Data ss:Type="String">GABARAPL1</Data></Cell>
    <Cell ss:StyleID="s23"><Data ss:Type="String">Regulation of autophagy</Data></Cell>
    <Cell ss:StyleID="s23"/>
    <Cell ss:StyleID="s24"><Data ss:Type="Number">26.522344</Data></Cell>
    <Cell ss:StyleID="s24"><Data ss:Type="Number">31.044736</Data></Cell>
    <Cell ss:StyleID="s25"><Data ss:Type="Number">0</Data></Cell>
   </Row>
   <Row ss:AutoFitHeight="0" ss:Height="12.75" ss:StyleID="s16">
    <Cell ss:StyleID="s22"><Data ss:Type="Number">44888808</Data></Cell>
    <Cell ss:StyleID="s23"><Data ss:Type="String">P60520</Data></Cell>
    <Cell ss:StyleID="s23"><Data ss:Type="String">GABARAPL2; GABA(A) receptor-associated protein-like 2 </Data></Cell>
    <Cell ss:StyleID="s23"><Data ss:Type="String">GABARAPL2</Data></Cell>
    <Cell ss:StyleID="s23"><Data ss:Type="String">Regulation of autophagy</Data></Cell>
    <Cell ss:StyleID="s23"/>
    <Cell ss:StyleID="s24"><Data ss:Type="Number">26.522344</Data></Cell>
    <Cell ss:StyleID="s24"><Data ss:Type="Number">93.134207000000004</Data></Cell>
    <Cell ss:StyleID="s25"><Data ss:Type="Number">302.499234</Data></Cell>
   </Row>
   <Row ss:AutoFitHeight="0" ss:Height="12.75" ss:StyleID="s16">
    <Cell ss:StyleID="s22"><Data ss:Type="Number">296434400</Data></Cell>
    <Cell ss:StyleID="s23"><Data ss:Type="String">Q9Y4P1</Data></Cell>
    <Cell ss:StyleID="s23"><Data ss:Type="String">ATG4B; autophagy related 4B, cysteine peptidase </Data></Cell>
    <Cell ss:StyleID="s23"><Data ss:Type="String">ATG4B</Data></Cell>
    <Cell ss:StyleID="s23"><Data ss:Type="String">Regulation of autophagy</Data></Cell>
    <Cell ss:StyleID="s23"/>
    <Cell ss:StyleID="s24"><Data ss:Type="Number">31.583859</Data></Cell>
    <Cell ss:StyleID="s24"><Data ss:Type="Number">9.2423260000000003</Data></Cell>
    <Cell ss:StyleID="s25"><Data ss:Type="Number">0</Data></Cell>
   </Row>
   <Row ss:AutoFitHeight="0" ss:Height="12.75" ss:StyleID="s16">
    <Cell ss:StyleID="s33"><Data ss:Type="Number">61212142</Data></Cell>
    <Cell ss:StyleID="s34"><Data ss:Type="String">Q9NT62</Data></Cell>
    <Cell ss:StyleID="s34"><Data ss:Type="String">ATG3; autophagy related 3 </Data></Cell>
    <Cell ss:StyleID="s34"><Data ss:Type="String">ATG3</Data></Cell>
    <Cell ss:StyleID="s34"><Data ss:Type="String">Regulation of autophagy</Data></Cell>
    <Cell ss:StyleID="s34"/>
    <Cell ss:StyleID="s35"><Data ss:Type="Number">34.702872999999997</Data></Cell>
    <Cell ss:StyleID="s35"><Data ss:Type="Number">39.530116999999997</Data></Cell>
    <Cell ss:StyleID="s36"><Data ss:Type="Number">50.095415000000003</Data></Cell>
   </Row>
   <Row ss:AutoFitHeight="0" ss:Height="12.75" ss:StyleID="s24">
    <Cell ss:Index="2" ss:StyleID="s23"/>
    <Cell ss:StyleID="s23"/>
    <Cell ss:StyleID="s23"/>
    <Cell ss:StyleID="s23"/>
    <Cell ss:StyleID="s23"/>
   </Row>
   <Row ss:Index="209">
    <Cell ss:Index="3"><Data ss:Type="String">.</Data></Cell>
   </Row>
  </Table>
  <WorksheetOptions xmlns="urn:schemas-microsoft-com:office:excel">
   <PageSetup>
    <Header x:Margin="0.3"/>
    <Footer x:Margin="0.3"/>
    <PageMargins x:Bottom="0.75" x:Left="0.7" x:Right="0.7" x:Top="0.75"/>
   </PageSetup>
   <Print>
    <ValidPrinterInfo/>
    <HorizontalResolution>600</HorizontalResolution>
    <VerticalResolution>600</VerticalResolution>
   </Print>
   <Selected/>
   <FreezePanes/>
   <FrozenNoSplit/>
   <SplitHorizontal>4</SplitHorizontal>
   <TopRowBottomPane>162</TopRowBottomPane>
   <ActivePane>2</ActivePane>
   <Panes>
    <Pane>
     <Number>3</Number>
    </Pane>
    <Pane>
     <Number>2</Number>
     <ActiveRow>2</ActiveRow>
     <ActiveCol>10</ActiveCol>
    </Pane>
   </Panes>
   <ProtectObjects>False</ProtectObjects>
   <ProtectScenarios>False</ProtectScenarios>
  </WorksheetOptions>
 </Worksheet>
</Workbook>
