# Supplementary material for: Proteomic analysis of proteome and histone post-translational modifications in heat shock protein 90 inhibition-mediated bladder cancer therapeutics
Source: Sci Rep. 2017 Mar 15;7:201. doi: 10.1038/s41598-017-00143-6 (PMC5427839; doi:10.1038/s41598-017-00143-6)
Supplement: Supplementary file 2 — Supplemental Table S2 [file 41598_2017_143_MOESM2_ESM.xml]

<?xml version="1.0" encoding="UTF-8"?>
<?mso-application progid="Excel.Sheet"?><Workbook xmlns:o="urn:schemas-microsoft-com:office:office" xmlns:x="urn:schemas-microsoft-com:office:excel" xmlns:html="http://www.w3.org/TR/REC-html40" xmlns:ss="urn:schemas-microsoft-com:office:spreadsheet">
 <DocumentProperties xmlns="urn:schemas-microsoft-com:office:office">
  <Author>poochon3</Author>
  <LastAuthor>Li, Quentin (NIH/NCI) [E]</LastAuthor>
  <Created>2015-01-26T16:02:05Z</Created>
  <LastSaved>2017-01-12T22:52:54Z</LastSaved>
  <Version>16.00</Version>
 </DocumentProperties>
 <OfficeDocumentSettings xmlns="urn:schemas-microsoft-com:office:office">
  <AllowPNG/>
 </OfficeDocumentSettings>
 <ExcelWorkbook xmlns="urn:schemas-microsoft-com:office:excel">
  <WindowHeight>10965</WindowHeight>
  <WindowWidth>20730</WindowWidth>
  <WindowTopX>0</WindowTopX>
  <WindowTopY>0</WindowTopY>
  <ProtectStructure>False</ProtectStructure>
  <ProtectWindows>False</ProtectWindows>
 </ExcelWorkbook>
 <Styles>
  <Style ss:ID="Default" ss:Name="Normal">
   <Alignment ss:Vertical="Bottom"/>
   <Borders/>
   <Font ss:FontName="Calibri" x:Family="Swiss" ss:Size="11" ss:Color="#000000"/>
   <Interior/>
   <NumberFormat/>
   <Protection/>
  </Style>
  <Style ss:ID="m174070192">
   <Alignment ss:Horizontal="Center" ss:Vertical="Bottom" ss:WrapText="1"/>
   <Borders>
    <Border ss:Position="Bottom" ss:LineStyle="Continuous" ss:Weight="2"/>
    <Border ss:Position="Left" ss:LineStyle="Continuous" ss:Weight="2"/>
    <Border ss:Position="Right" ss:LineStyle="Continuous" ss:Weight="2"/>
    <Border ss:Position="Top" ss:LineStyle="Continuous" ss:Weight="2"/>
   </Borders>
   <Font ss:FontName="Calibri" x:Family="Swiss" ss:Size="14" ss:Color="#000000" ss:Bold="1"/>
  </Style>
  <Style ss:ID="s57">
   <Interior/>
  </Style>
  <Style ss:ID="s58">
   <Font ss:FontName="Calibri" x:Family="Swiss" ss:Size="11" ss:Color="#000000"/>
   <Interior/>
  </Style>
  <Style ss:ID="s59">
   <Borders/>
  </Style>
  <Style ss:ID="s60">
   <Borders/>
   <Interior/>
  </Style>
  <Style ss:ID="s61">
   <Borders/>
   <Interior/>
   <NumberFormat/>
  </Style>
  <Style ss:ID="s62">
   <Borders>
    <Border ss:Position="Left" ss:LineStyle="Continuous" ss:Weight="2"/>
   </Borders>
   <Interior/>
  </Style>
  <Style ss:ID="s63">
   <Borders>
    <Border ss:Position="Right" ss:LineStyle="Continuous" ss:Weight="2"/>
   </Borders>
   <Interior/>
  </Style>
  <Style ss:ID="s64">
   <Borders>
    <Border ss:Position="Left" ss:LineStyle="Continuous" ss:Weight="2"/>
   </Borders>
   <Font ss:FontName="Calibri" x:Family="Swiss" ss:Size="11" ss:Color="#000000"/>
   <Interior/>
  </Style>
  <Style ss:ID="s65">
   <Borders/>
   <Font ss:FontName="Calibri" x:Family="Swiss" ss:Size="11" ss:Color="#000000"/>
   <Interior/>
   <NumberFormat/>
  </Style>
  <Style ss:ID="s66">
   <Borders/>
   <Font ss:FontName="Calibri" x:Family="Swiss" ss:Size="11" ss:Color="#000000"/>
   <Interior/>
  </Style>
  <Style ss:ID="s67">
   <Borders>
    <Border ss:Position="Right" ss:LineStyle="Continuous" ss:Weight="2"/>
   </Borders>
   <Font ss:FontName="Calibri" x:Family="Swiss" ss:Size="11" ss:Color="#000000"/>
   <Interior/>
  </Style>
  <Style ss:ID="s68">
   <Borders>
    <Border ss:Position="Bottom" ss:LineStyle="Continuous" ss:Weight="2"/>
    <Border ss:Position="Left" ss:LineStyle="Continuous" ss:Weight="2"/>
   </Borders>
   <Interior/>
  </Style>
  <Style ss:ID="s69">
   <Borders>
    <Border ss:Position="Bottom" ss:LineStyle="Continuous" ss:Weight="2"/>
   </Borders>
   <Interior/>
   <NumberFormat/>
  </Style>
  <Style ss:ID="s70">
   <Borders>
    <Border ss:Position="Bottom" ss:LineStyle="Continuous" ss:Weight="2"/>
   </Borders>
   <Interior/>
  </Style>
  <Style ss:ID="s71">
   <Borders>
    <Border ss:Position="Bottom" ss:LineStyle="Continuous" ss:Weight="2"/>
    <Border ss:Position="Right" ss:LineStyle="Continuous" ss:Weight="2"/>
   </Borders>
   <Interior/>
  </Style>
  <Style ss:ID="s72">
   <Borders>
    <Border ss:Position="Bottom" ss:LineStyle="Continuous" ss:Weight="2"/>
    <Border ss:Position="Left" ss:LineStyle="Continuous" ss:Weight="2"/>
    <Border ss:Position="Top" ss:LineStyle="Continuous" ss:Weight="2"/>
   </Borders>
   <Font ss:FontName="Calibri" x:Family="Swiss" ss:Size="12" ss:Color="#000000" ss:Bold="1"/>
  </Style>
  <Style ss:ID="s73">
   <Borders>
    <Border ss:Position="Bottom" ss:LineStyle="Continuous" ss:Weight="2"/>
    <Border ss:Position="Top" ss:LineStyle="Continuous" ss:Weight="2"/>
   </Borders>
   <Font ss:FontName="Calibri" x:Family="Swiss" ss:Size="12" ss:Color="#000000" ss:Bold="1"/>
  </Style>
  <Style ss:ID="s74">
   <Borders>
    <Border ss:Position="Bottom" ss:LineStyle="Continuous" ss:Weight="2"/>
    <Border ss:Position="Right" ss:LineStyle="Continuous" ss:Weight="2"/>
    <Border ss:Position="Top" ss:LineStyle="Continuous" ss:Weight="2"/>
   </Borders>
   <Font ss:FontName="Calibri" x:Family="Swiss" ss:Size="12" ss:Color="#000000" ss:Bold="1"/>
  </Style>
 </Styles>
 <Worksheet ss:Name="UMUC3 cells alone">
  <Table ss:ExpandedColumnCount="9" ss:ExpandedRowCount="64" x:FullColumns="1" x:FullRows="1" ss:DefaultRowHeight="15">
   <Column ss:AutoFitWidth="0" ss:Width="76.5"/>
   <Column ss:AutoFitWidth="0" ss:Width="48.75"/>
   <Column ss:AutoFitWidth="0" ss:Width="462.75"/>
   <Column ss:AutoFitWidth="0" ss:Width="123"/>
   <Column ss:AutoFitWidth="0" ss:Width="108.75"/>
   <Column ss:AutoFitWidth="0" ss:Width="222.75"/>
   <Column ss:AutoFitWidth="0" ss:Width="93.75"/>
   <Column ss:AutoFitWidth="0" ss:Width="83.25"/>
   <Column ss:AutoFitWidth="0" ss:Width="90.75"/>
   <Row ss:AutoFitHeight="0">
    <Cell ss:MergeAcross="8" ss:MergeDown="1" ss:StyleID="m174070192"><ss:Data ss:Type="String" xmlns="http://www.w3.org/TR/REC-html40"><B><Font html:Color="#000000">Table S2. A list of the differentially expressed chromatin modifying enzymes and proteins in human urothelial bladder carcinoma UMUC3 cells in response to HSP90 inhibitor exposure.&#10;</Font><Font html:Size="12" html:Color="#000000">Identified proteins were functionally classified based on their annotation in the NCBI protein database (www.ncbi.nlm.nih.gov) and UniProt.</Font></B></ss:Data></Cell>
   </Row>
   <Row ss:AutoFitHeight="0" ss:Height="15.75"/>
   <Row ss:Height="15.75"/>
   <Row ss:AutoFitHeight="0" ss:Height="12.75" ss:StyleID="s59">
    <Cell ss:StyleID="s72"><Data ss:Type="String">Accession no.</Data><Comment ss:Author="zeyu.md@hotmail.com"><ss:Data xmlns="http://www.w3.org/TR/REC-html40"><B><Font html:Face="Tahoma" x:Family="Swiss" html:Size="9" html:Color="#000000">zeyu.md@hotmail.com:&#10;1/26/2015 4:05:47 PM&#10;ActiveData Merge Sheets&#10;Sheet1: Sheet4&#10;Sheet2: Sample1-10_ppm&#10;GroupBy Accession /Ascending&#10;Rows in Sheet1 that match a row in Sheet2&#10;Rows in Sheet1 that don't match a row in Sheet2&#10;Rows in Sheet2 that match a row in Sheet1&#10;# Rows: 135&#10;//</Font></B></ss:Data></Comment></Cell>
    <Cell ss:StyleID="s73"><Data ss:Type="String">UniProt</Data></Cell>
    <Cell ss:StyleID="s73"><Data ss:Type="String">Protein description</Data></Cell>
    <Cell ss:StyleID="s73"><Data ss:Type="String">Pathway</Data></Cell>
    <Cell ss:StyleID="s73"><Data ss:Type="String">Complex</Data></Cell>
    <Cell ss:StyleID="s73"><Data ss:Type="String">Comment</Data></Cell>
    <Cell ss:StyleID="s73"><Data ss:Type="String">Untreated (ppm)</Data></Cell>
    <Cell ss:StyleID="s73"><Data ss:Type="String">AUY-922 (ppm)</Data></Cell>
    <Cell ss:StyleID="s74"><Data ss:Type="String">SNX-2112 (ppm)</Data></Cell>
   </Row>
   <Row ss:AutoFitHeight="0" ss:Height="12.75" ss:StyleID="s60">
    <Cell ss:StyleID="s62"><Data ss:Type="Number">73920185</Data></Cell>
    <Cell ss:StyleID="s61"><Data ss:Type="String">O14497</Data></Cell>
    <Cell ss:StyleID="s61"><Data ss:Type="String">AT-rich interactive domain-containing protein 1A</Data></Cell>
    <Cell ss:StyleID="s61"><Data ss:Type="String">Chromatin modification</Data></Cell>
    <Cell ss:StyleID="s61"><Data ss:Type="String">SWI_SNF </Data></Cell>
    <Cell ss:StyleID="s61"><Data ss:Type="String">Contains LXXLL&#160;nuclear receptor&#160;binding motifs</Data></Cell>
    <Cell><Data ss:Type="Number">44.815215999999999</Data></Cell>
    <Cell><Data ss:Type="Number">36.560780999999999</Data></Cell>
    <Cell ss:StyleID="s63"><Data ss:Type="Number">22.373028999999999</Data></Cell>
   </Row>
   <Row ss:AutoFitHeight="0" ss:Height="12.75" ss:StyleID="s57">
    <Cell ss:StyleID="s62"><Data ss:Type="Number">73921720</Data></Cell>
    <Cell ss:StyleID="s61"><Data ss:Type="String">Q8NFD5</Data></Cell>
    <Cell ss:StyleID="s61"><Data ss:Type="String">AT-rich interactive domain-containing protein 1B</Data></Cell>
    <Cell ss:StyleID="s61"><Data ss:Type="String">Chromatin modification</Data></Cell>
    <Cell ss:StyleID="s61"><Data ss:Type="String">SWI_SNF </Data></Cell>
    <Cell ss:StyleID="s61"><Data ss:Type="String">Contains LXXLL&#160;nuclear receptor&#160;binding motifs</Data></Cell>
    <Cell ss:StyleID="s60"><Data ss:Type="Number">4.1633909999999998</Data></Cell>
    <Cell ss:StyleID="s60"><Data ss:Type="Number">6.4977349999999996</Data></Cell>
    <Cell ss:StyleID="s63"><Data ss:Type="Number">7.0348660000000001</Data></Cell>
   </Row>
   <Row ss:AutoFitHeight="0" ss:Height="12.75" ss:StyleID="s57">
    <Cell ss:StyleID="s62"><Data ss:Type="Number">209572723</Data></Cell>
    <Cell ss:StyleID="s61"><Data ss:Type="String">Q92922</Data></Cell>
    <Cell ss:StyleID="s61"><Data ss:Type="String">SWI/SNF complex subunit SMARCC1</Data></Cell>
    <Cell ss:StyleID="s61"><Data ss:Type="String">Chromatin modification</Data></Cell>
    <Cell ss:StyleID="s61"><Data ss:Type="String">SWI_SNF </Data></Cell>
    <Cell ss:StyleID="s61"><Data ss:Type="String">Similar sequence, function unknown</Data></Cell>
    <Cell ss:StyleID="s60"><Data ss:Type="Number">84.247444000000002</Data></Cell>
    <Cell ss:StyleID="s60"><Data ss:Type="Number">36.157986000000001</Data></Cell>
    <Cell ss:StyleID="s63"><Data ss:Type="Number">56.941032</Data></Cell>
   </Row>
   <Row ss:AutoFitHeight="0" ss:Height="12.75" ss:StyleID="s57">
    <Cell ss:StyleID="s62"><Data ss:Type="Number">238054318</Data></Cell>
    <Cell ss:StyleID="s61"><Data ss:Type="String">Q96GM5</Data></Cell>
    <Cell ss:StyleID="s61"><Data ss:Type="String">SWI/SNF-related matrix-associated actin-dependent regulator of chromatin subfamily D member 1</Data></Cell>
    <Cell ss:StyleID="s61"><Data ss:Type="String">Chromatin modification</Data></Cell>
    <Cell ss:StyleID="s61"><Data ss:Type="String">SWI_SNF </Data></Cell>
    <Cell ss:StyleID="s61"><Data ss:Type="String">Similar sequence, function unknown</Data></Cell>
    <Cell ss:StyleID="s60"><Data ss:Type="Number">78.331038000000007</Data></Cell>
    <Cell ss:StyleID="s60"><Data ss:Type="Number">77.581699</Data></Cell>
    <Cell ss:StyleID="s63"><Data ss:Type="Number">106.902642</Data></Cell>
   </Row>
   <Row ss:AutoFitHeight="0" ss:Height="12.75" ss:StyleID="s57">
    <Cell ss:StyleID="s62"><Data ss:Type="Number">322510105</Data></Cell>
    <Cell ss:StyleID="s61"><Data ss:Type="String">Q92925</Data></Cell>
    <Cell ss:StyleID="s61"><Data ss:Type="String">SWI/SNF-related matrix-associated actin-dependent regulator of chromatin subfamily D member 2</Data></Cell>
    <Cell ss:StyleID="s61"><Data ss:Type="String">Chromatin modification</Data></Cell>
    <Cell ss:StyleID="s61"><Data ss:Type="String">SWI_SNF </Data></Cell>
    <Cell ss:StyleID="s61"><Data ss:Type="String">Similar sequence, function unknown</Data></Cell>
    <Cell ss:StyleID="s60"><Data ss:Type="Number">75.970781000000002</Data></Cell>
    <Cell ss:StyleID="s60"><Data ss:Type="Number">34.201827999999999</Data></Cell>
    <Cell ss:StyleID="s63"><Data ss:Type="Number">37.029096000000003</Data></Cell>
   </Row>
   <Row ss:AutoFitHeight="0" ss:Height="12.75" ss:StyleID="s57">
    <Cell ss:StyleID="s62"><Data ss:Type="Number">23396463</Data></Cell>
    <Cell ss:StyleID="s61"><Data ss:Type="String">O96019</Data></Cell>
    <Cell ss:StyleID="s61"><Data ss:Type="String">Actin-like protein 6A</Data></Cell>
    <Cell ss:StyleID="s61"><Data ss:Type="String">Chromatin modification</Data></Cell>
    <Cell ss:StyleID="s61"><Data ss:Type="String">SWI_SNF </Data></Cell>
    <Cell ss:StyleID="s61"><Data ss:Type="String">Actin-like protein</Data></Cell>
    <Cell ss:StyleID="s60"><Data ss:Type="Number">122.967229</Data></Cell>
    <Cell ss:StyleID="s60"><Data ss:Type="Number">93.134207000000004</Data></Cell>
    <Cell ss:StyleID="s63"><Data ss:Type="Number">109.99972099999999</Data></Cell>
   </Row>
   <Row ss:AutoFitHeight="0" ss:Height="12.75" ss:StyleID="s57">
    <Cell ss:StyleID="s62"><Data ss:Type="Number">2498443</Data></Cell>
    <Cell ss:StyleID="s61"><Data ss:Type="String">Q13547</Data></Cell>
    <Cell ss:StyleID="s61"><Data ss:Type="String">Histone deacetylase 1</Data></Cell>
    <Cell ss:StyleID="s61"><Data ss:Type="String">Chromatin modification</Data></Cell>
    <Cell ss:StyleID="s61"><Data ss:Type="String">Mi-2_NuRD</Data></Cell>
    <Cell ss:StyleID="s61"><Data ss:Type="String">Histone deacetylase</Data></Cell>
    <Cell ss:StyleID="s60"><Data ss:Type="Number">186.70189099999999</Data></Cell>
    <Cell ss:StyleID="s60"><Data ss:Type="Number">128.10784100000001</Data></Cell>
    <Cell ss:StyleID="s63"><Data ss:Type="Number">122.38039499999999</Data></Cell>
   </Row>
   <Row ss:AutoFitHeight="0" ss:Height="12.75" ss:StyleID="s57">
    <Cell ss:StyleID="s62"><Data ss:Type="Number">68068066</Data></Cell>
    <Cell ss:StyleID="s61"><Data ss:Type="String">Q92769</Data></Cell>
    <Cell ss:StyleID="s61"><Data ss:Type="String">Histone deacetylase 2</Data></Cell>
    <Cell ss:StyleID="s61"><Data ss:Type="String">Chromatin modification</Data></Cell>
    <Cell ss:StyleID="s61"><Data ss:Type="String">Mi-2_NuRD</Data></Cell>
    <Cell ss:StyleID="s61"><Data ss:Type="String">Histone deacetylase</Data></Cell>
    <Cell ss:StyleID="s60"><Data ss:Type="Number">222.55941899999999</Data></Cell>
    <Cell ss:StyleID="s60"><Data ss:Type="Number">163.74825799999999</Data></Cell>
    <Cell ss:StyleID="s63"><Data ss:Type="Number">153.10924299999999</Data></Cell>
   </Row>
   <Row ss:AutoFitHeight="0" ss:Height="12.75" ss:StyleID="s57">
    <Cell ss:StyleID="s62"><Data ss:Type="Number">3334210</Data></Cell>
    <Cell ss:StyleID="s61"><Data ss:Type="String">O15379</Data></Cell>
    <Cell ss:StyleID="s61"><Data ss:Type="String">Histone deacetylase3</Data></Cell>
    <Cell ss:StyleID="s61"><Data ss:Type="String">Chromatin modification</Data></Cell>
    <Cell ss:StyleID="s61"><Data ss:Type="String">Mi-2_NuRD</Data></Cell>
    <Cell ss:StyleID="s61"><Data ss:Type="String">Histone deacetylase</Data></Cell>
    <Cell ss:StyleID="s60"><Data ss:Type="Number">50.751868000000002</Data></Cell>
    <Cell ss:StyleID="s60"><Data ss:Type="Number">25.459585000000001</Data></Cell>
    <Cell ss:StyleID="s63"><Data ss:Type="Number">9.1880609999999994</Data></Cell>
   </Row>
   <Row ss:AutoFitHeight="0" ss:Height="12.75" ss:StyleID="s57">
    <Cell ss:StyleID="s62"><Data ss:Type="Number">2494891</Data></Cell>
    <Cell ss:StyleID="s61"><Data ss:Type="String">Q16576</Data></Cell>
    <Cell ss:StyleID="s61"><Data ss:Type="String">Histone-binding protein RBBP7</Data></Cell>
    <Cell ss:StyleID="s61"><Data ss:Type="String">Chromatin modification</Data></Cell>
    <Cell ss:StyleID="s61"><Data ss:Type="String">Mi-2_NuRD</Data></Cell>
    <Cell ss:StyleID="s61"><Data ss:Type="String">Histone-binding protein</Data></Cell>
    <Cell ss:StyleID="s60"><Data ss:Type="Number">175.23468399999999</Data></Cell>
    <Cell ss:StyleID="s60"><Data ss:Type="Number">94.010765000000006</Data></Cell>
    <Cell ss:StyleID="s63"><Data ss:Type="Number">74.023342</Data></Cell>
   </Row>
   <Row ss:AutoFitHeight="0" ss:Height="12.75" ss:StyleID="s57">
    <Cell ss:StyleID="s62"><Data ss:Type="Number">1172846</Data></Cell>
    <Cell ss:StyleID="s61"><Data ss:Type="String">Q09028</Data></Cell>
    <Cell ss:StyleID="s61"><Data ss:Type="String">Histone-binding protein RBBP4</Data></Cell>
    <Cell ss:StyleID="s61"><Data ss:Type="String">Chromatin modification</Data></Cell>
    <Cell ss:StyleID="s61"><Data ss:Type="String">Mi-2_NuRD</Data></Cell>
    <Cell ss:StyleID="s61"><Data ss:Type="String">Histone-binding protein</Data></Cell>
    <Cell ss:StyleID="s60"><Data ss:Type="Number">116.823122</Data></Cell>
    <Cell ss:StyleID="s60"><Data ss:Type="Number">94.010765000000006</Data></Cell>
    <Cell ss:StyleID="s63"><Data ss:Type="Number">55.517505999999997</Data></Cell>
   </Row>
   <Row ss:AutoFitHeight="0" ss:Height="12.75" ss:StyleID="s57">
    <Cell ss:StyleID="s62"><Data ss:Type="Number">68068066</Data></Cell>
    <Cell ss:StyleID="s61"><Data ss:Type="String">Q92769</Data></Cell>
    <Cell ss:StyleID="s61"><Data ss:Type="String">Histone deacetylase 2</Data></Cell>
    <Cell ss:StyleID="s61"><Data ss:Type="String">Chromatin modification</Data></Cell>
    <Cell ss:StyleID="s61"><Data ss:Type="String">CoREST</Data></Cell>
    <Cell ss:StyleID="s61"/>
    <Cell ss:StyleID="s60"><Data ss:Type="Number">222.55941899999999</Data></Cell>
    <Cell ss:StyleID="s60"><Data ss:Type="Number">163.74825799999999</Data></Cell>
    <Cell ss:StyleID="s63"><Data ss:Type="Number">153.10924299999999</Data></Cell>
   </Row>
   <Row ss:AutoFitHeight="0" ss:Height="12.75" ss:StyleID="s57">
    <Cell ss:StyleID="s62"><Data ss:Type="Number">51315808</Data></Cell>
    <Cell ss:StyleID="s61"><Data ss:Type="String">O60341</Data></Cell>
    <Cell ss:StyleID="s61"><Data ss:Type="String">Lysine-specific histone demethylase 1A</Data></Cell>
    <Cell ss:StyleID="s61"><Data ss:Type="String">Chromatin modification</Data></Cell>
    <Cell ss:StyleID="s61"><Data ss:Type="String">CoREST</Data></Cell>
    <Cell ss:StyleID="s61"/>
    <Cell ss:StyleID="s60"><Data ss:Type="Number">50.990138999999999</Data></Cell>
    <Cell ss:StyleID="s60"><Data ss:Type="Number">34.105483999999997</Data></Cell>
    <Cell ss:StyleID="s63"><Data ss:Type="Number">13.846795999999999</Data></Cell>
   </Row>
   <Row ss:AutoFitHeight="0" ss:Height="12.75" ss:StyleID="s57">
    <Cell ss:StyleID="s62"><Data ss:Type="Number">74731224</Data></Cell>
    <Cell ss:StyleID="s61"><Data ss:Type="String">Q96BD5</Data></Cell>
    <Cell ss:StyleID="s61"><Data ss:Type="String">PHD finger protein 21A</Data></Cell>
    <Cell ss:StyleID="s61"><Data ss:Type="String">Chromatin modification</Data></Cell>
    <Cell ss:StyleID="s61"><Data ss:Type="String">CoREST</Data></Cell>
    <Cell ss:StyleID="s61"/>
    <Cell ss:StyleID="s60"><Data ss:Type="Number">4.5634030000000001</Data></Cell>
    <Cell ss:StyleID="s60"><Data ss:Type="Number">0</Data></Cell>
    <Cell ss:StyleID="s63"><Data ss:Type="Number">0</Data></Cell>
   </Row>
   <Row ss:AutoFitHeight="0" ss:Height="12.75" ss:StyleID="s57">
    <Cell ss:StyleID="s62"><Data ss:Type="Number">6014741</Data></Cell>
    <Cell ss:StyleID="s61"><Data ss:Type="String">Q13363</Data></Cell>
    <Cell ss:StyleID="s61"><Data ss:Type="String">C-terminal-binding protein 1</Data></Cell>
    <Cell ss:StyleID="s61"><Data ss:Type="String">Chromatin modification</Data></Cell>
    <Cell ss:StyleID="s61"><Data ss:Type="String">CoREST</Data></Cell>
    <Cell ss:StyleID="s61"/>
    <Cell ss:StyleID="s60"><Data ss:Type="Number">112.84051599999999</Data></Cell>
    <Cell ss:StyleID="s60"><Data ss:Type="Number">74.295697000000004</Data></Cell>
    <Cell ss:StyleID="s63"><Data ss:Type="Number">35.749909000000002</Data></Cell>
   </Row>
   <Row ss:AutoFitHeight="0" ss:Height="12.75" ss:StyleID="s57">
    <Cell ss:StyleID="s62"><Data ss:Type="Number">3334210</Data></Cell>
    <Cell ss:StyleID="s61"><Data ss:Type="String">O15379</Data></Cell>
    <Cell ss:StyleID="s61"><Data ss:Type="String">Histone deacetylase 3</Data></Cell>
    <Cell ss:StyleID="s61"><Data ss:Type="String">Chromatin modification</Data></Cell>
    <Cell ss:StyleID="s61"><Data ss:Type="String">N-CoR_SMRT</Data></Cell>
    <Cell ss:StyleID="s61"/>
    <Cell ss:StyleID="s60"><Data ss:Type="Number">50.751868000000002</Data></Cell>
    <Cell ss:StyleID="s60"><Data ss:Type="Number">25.459585000000001</Data></Cell>
    <Cell ss:StyleID="s63"><Data ss:Type="Number">9.1880609999999994</Data></Cell>
   </Row>
   <Row ss:AutoFitHeight="0" ss:Height="12.75" ss:StyleID="s57">
    <Cell ss:StyleID="s62"><Data ss:Type="Number">47117817</Data></Cell>
    <Cell ss:StyleID="s61"><Data ss:Type="String">O75376</Data></Cell>
    <Cell ss:StyleID="s61"><Data ss:Type="String">Nuclear receptor corepressor 1</Data></Cell>
    <Cell ss:StyleID="s61"><Data ss:Type="String">Chromatin modification</Data></Cell>
    <Cell ss:StyleID="s61"><Data ss:Type="String">N-CoR_SMRT</Data></Cell>
    <Cell ss:StyleID="s61"/>
    <Cell ss:StyleID="s60"><Data ss:Type="Number">8.9023769999999995</Data></Cell>
    <Cell ss:StyleID="s60"><Data ss:Type="Number">14.886205</Data></Cell>
    <Cell ss:StyleID="s63"><Data ss:Type="Number">16.116762000000001</Data></Cell>
   </Row>
   <Row ss:AutoFitHeight="0" ss:Height="12.75" ss:StyleID="s58">
    <Cell ss:StyleID="s64"><Data ss:Type="Number">226713806</Data></Cell>
    <Cell ss:StyleID="s65"><Data ss:Type="String">Q9Y618</Data></Cell>
    <Cell ss:StyleID="s65"><Data ss:Type="String">Nuclear receptor corepressor 2</Data></Cell>
    <Cell ss:StyleID="s61"><Data ss:Type="String">Chromatin modification</Data></Cell>
    <Cell ss:StyleID="s65"><Data ss:Type="String">N-CoR_SMRT</Data></Cell>
    <Cell ss:StyleID="s65"/>
    <Cell ss:StyleID="s66"><Data ss:Type="Number">2.4579119999999999</Data></Cell>
    <Cell ss:StyleID="s66"><Data ss:Type="Number">1.438509</Data></Cell>
    <Cell ss:StyleID="s67"><Data ss:Type="Number">0</Data></Cell>
   </Row>
   <Row ss:AutoFitHeight="0" ss:Height="12.75" ss:StyleID="s57">
    <Cell ss:StyleID="s62"><Data ss:Type="Number">23396874</Data></Cell>
    <Cell ss:StyleID="s61"><Data ss:Type="String">Q9BZK7</Data></Cell>
    <Cell ss:StyleID="s61"><Data ss:Type="String">F-box-like/WD repeat-containing protein TBL1XR1</Data></Cell>
    <Cell ss:StyleID="s61"><Data ss:Type="String">Chromatin modification</Data></Cell>
    <Cell ss:StyleID="s61"><Data ss:Type="String">N-CoR_SMRT</Data></Cell>
    <Cell ss:StyleID="s61"/>
    <Cell ss:StyleID="s60"><Data ss:Type="Number">42.260309999999997</Data></Cell>
    <Cell ss:StyleID="s60"><Data ss:Type="Number">35.333016000000001</Data></Cell>
    <Cell ss:StyleID="s63"><Data ss:Type="Number">38.253793999999999</Data></Cell>
   </Row>
   <Row ss:AutoFitHeight="0" ss:Height="12.75" ss:StyleID="s57">
    <Cell ss:StyleID="s62"><Data ss:Type="Number">6226623</Data></Cell>
    <Cell ss:StyleID="s61"><Data ss:Type="String">Q13227</Data></Cell>
    <Cell ss:StyleID="s61"><Data ss:Type="String">G protein pathway suppressor 2</Data></Cell>
    <Cell ss:StyleID="s61"><Data ss:Type="String">Chromatin modification</Data></Cell>
    <Cell ss:StyleID="s61"><Data ss:Type="String">N-CoR_SMRT</Data></Cell>
    <Cell ss:StyleID="s61"/>
    <Cell ss:StyleID="s60"><Data ss:Type="Number">9.4896460000000005</Data></Cell>
    <Cell ss:StyleID="s60"><Data ss:Type="Number">0</Data></Cell>
    <Cell ss:StyleID="s63"><Data ss:Type="Number">0</Data></Cell>
   </Row>
   <Row ss:AutoFitHeight="0" ss:Height="12.75" ss:StyleID="s57">
    <Cell ss:StyleID="s62"><Data ss:Type="Number">308153457</Data></Cell>
    <Cell ss:StyleID="s61"><Data ss:Type="String">O75164</Data></Cell>
    <Cell ss:StyleID="s61"><Data ss:Type="String">Lysine-specific demethylase 4A</Data></Cell>
    <Cell ss:StyleID="s61"><Data ss:Type="String">Chromatin modification</Data></Cell>
    <Cell ss:StyleID="s61"><Data ss:Type="String">N-CoR_SMRT</Data></Cell>
    <Cell ss:StyleID="s61"/>
    <Cell ss:StyleID="s60"><Data ss:Type="Number">2.916461</Data></Cell>
    <Cell ss:StyleID="s60"><Data ss:Type="Number">0</Data></Cell>
    <Cell ss:StyleID="s63"><Data ss:Type="Number">0</Data></Cell>
   </Row>
   <Row ss:AutoFitHeight="0" ss:Height="12.75" ss:StyleID="s57">
    <Cell ss:StyleID="s62"><Data ss:Type="Number">2498443</Data></Cell>
    <Cell ss:StyleID="s61"><Data ss:Type="String">Q13547</Data></Cell>
    <Cell ss:StyleID="s61"><Data ss:Type="String">Histone deacetylase 1</Data></Cell>
    <Cell ss:StyleID="s61"><Data ss:Type="String">Chromatin modification</Data></Cell>
    <Cell ss:StyleID="s61"><Data ss:Type="String">Sin3</Data></Cell>
    <Cell ss:StyleID="s61"/>
    <Cell ss:StyleID="s60"><Data ss:Type="Number">186.70189099999999</Data></Cell>
    <Cell ss:StyleID="s60"><Data ss:Type="Number">128.10784100000001</Data></Cell>
    <Cell ss:StyleID="s63"><Data ss:Type="Number">122.38039499999999</Data></Cell>
   </Row>
   <Row ss:AutoFitHeight="0" ss:Height="12.75" ss:StyleID="s57">
    <Cell ss:StyleID="s62"><Data ss:Type="Number">68068066</Data></Cell>
    <Cell ss:StyleID="s61"><Data ss:Type="String">Q92769</Data></Cell>
    <Cell ss:StyleID="s61"><Data ss:Type="String">Histone deacetylase 2</Data></Cell>
    <Cell ss:StyleID="s61"><Data ss:Type="String">Chromatin modification</Data></Cell>
    <Cell ss:StyleID="s61"><Data ss:Type="String">Sin3</Data></Cell>
    <Cell ss:StyleID="s61"/>
    <Cell ss:StyleID="s60"><Data ss:Type="Number">222.55941899999999</Data></Cell>
    <Cell ss:StyleID="s60"><Data ss:Type="Number">163.74825799999999</Data></Cell>
    <Cell ss:StyleID="s63"><Data ss:Type="Number">153.10924299999999</Data></Cell>
   </Row>
   <Row ss:AutoFitHeight="0" ss:Height="12.75" ss:StyleID="s57">
    <Cell ss:StyleID="s62"><Data ss:Type="Number">2494891</Data></Cell>
    <Cell ss:StyleID="s61"><Data ss:Type="String">Q16576</Data></Cell>
    <Cell ss:StyleID="s61"><Data ss:Type="String">Histone-binding protein RBBP7</Data></Cell>
    <Cell ss:StyleID="s61"><Data ss:Type="String">Chromatin modification</Data></Cell>
    <Cell ss:StyleID="s61"><Data ss:Type="String">Sin3</Data></Cell>
    <Cell ss:StyleID="s61"><Data ss:Type="String">Histone-binding protein</Data></Cell>
    <Cell ss:StyleID="s60"><Data ss:Type="Number">175.23468399999999</Data></Cell>
    <Cell ss:StyleID="s60"><Data ss:Type="Number">94.010765000000006</Data></Cell>
    <Cell ss:StyleID="s63"><Data ss:Type="Number">74.023342</Data></Cell>
   </Row>
   <Row ss:AutoFitHeight="0" ss:Height="12.75" ss:StyleID="s57">
    <Cell ss:StyleID="s62"><Data ss:Type="Number">1172846</Data></Cell>
    <Cell ss:StyleID="s61"><Data ss:Type="String">Q09028</Data></Cell>
    <Cell ss:StyleID="s61"><Data ss:Type="String">Histone-binding protein RBBP4</Data></Cell>
    <Cell ss:StyleID="s61"><Data ss:Type="String">Chromatin modification</Data></Cell>
    <Cell ss:StyleID="s61"><Data ss:Type="String">Sin3</Data></Cell>
    <Cell ss:StyleID="s61"><Data ss:Type="String">Histone-binding protein</Data></Cell>
    <Cell ss:StyleID="s60"><Data ss:Type="Number">116.823122</Data></Cell>
    <Cell ss:StyleID="s60"><Data ss:Type="Number">94.010765000000006</Data></Cell>
    <Cell ss:StyleID="s63"><Data ss:Type="Number">55.517505999999997</Data></Cell>
   </Row>
   <Row ss:AutoFitHeight="0" ss:Height="12.75" ss:StyleID="s57">
    <Cell ss:StyleID="s62"><Data ss:Type="Number">37999759</Data></Cell>
    <Cell ss:StyleID="s61"><Data ss:Type="String">Q96ST3</Data></Cell>
    <Cell ss:StyleID="s61"><Data ss:Type="String">Paired amphipathic helix protein Sin3a</Data></Cell>
    <Cell ss:StyleID="s61"><Data ss:Type="String">Chromatin modification</Data></Cell>
    <Cell ss:StyleID="s61"><Data ss:Type="String">Sin3</Data></Cell>
    <Cell ss:StyleID="s61"/>
    <Cell ss:StyleID="s60"><Data ss:Type="Number">29.251666</Data></Cell>
    <Cell ss:StyleID="s60"><Data ss:Type="Number">14.266434</Data></Cell>
    <Cell ss:StyleID="s63"><Data ss:Type="Number">46.337274999999998</Data></Cell>
   </Row>
   <Row ss:AutoFitHeight="0" ss:Height="12.75" ss:StyleID="s57">
    <Cell ss:StyleID="s62"><Data ss:Type="Number">68067946</Data></Cell>
    <Cell ss:StyleID="s61"><Data ss:Type="String">O75182</Data></Cell>
    <Cell ss:StyleID="s61"><Data ss:Type="String">Paired amphipathic helix protein Sin3b</Data></Cell>
    <Cell ss:StyleID="s61"><Data ss:Type="String">Chromatin modification</Data></Cell>
    <Cell ss:StyleID="s61"><Data ss:Type="String">Sin3</Data></Cell>
    <Cell ss:StyleID="s61"/>
    <Cell ss:StyleID="s60"><Data ss:Type="Number">8.0114820000000009</Data></Cell>
    <Cell ss:StyleID="s60"><Data ss:Type="Number">3.1258469999999998</Data></Cell>
    <Cell ss:StyleID="s63"><Data ss:Type="Number">3.3842430000000001</Data></Cell>
   </Row>
   <Row ss:AutoFitHeight="0" ss:Height="12.75" ss:StyleID="s57">
    <Cell ss:StyleID="s62"><Data ss:Type="Number">68053233</Data></Cell>
    <Cell ss:StyleID="s61"><Data ss:Type="String">Q9H7L9</Data></Cell>
    <Cell ss:StyleID="s61"><Data ss:Type="String">Sin3 histone deacetylase corepressor complex component SDS3</Data></Cell>
    <Cell ss:StyleID="s61"><Data ss:Type="String">Chromatin modification</Data></Cell>
    <Cell ss:StyleID="s61"><Data ss:Type="String">Sin3</Data></Cell>
    <Cell ss:StyleID="s61"/>
    <Cell ss:StyleID="s60"><Data ss:Type="Number">28.382142000000002</Data></Cell>
    <Cell ss:StyleID="s60"><Data ss:Type="Number">22.147769</Data></Cell>
    <Cell ss:StyleID="s63"><Data ss:Type="Number">11.989299000000001</Data></Cell>
   </Row>
   <Row ss:AutoFitHeight="0" ss:Height="12.75" ss:StyleID="s57">
    <Cell ss:StyleID="s62"><Data ss:Type="Number">6831678</Data></Cell>
    <Cell ss:StyleID="s61"><Data ss:Type="String">O00422</Data></Cell>
    <Cell ss:StyleID="s61"><Data ss:Type="String">Histone deacetylase complex subunit SAP18</Data></Cell>
    <Cell ss:StyleID="s61"><Data ss:Type="String">Chromatin modification</Data></Cell>
    <Cell ss:StyleID="s61"><Data ss:Type="String">Sin3</Data></Cell>
    <Cell ss:StyleID="s61"/>
    <Cell ss:StyleID="s60"><Data ss:Type="Number">121.690753</Data></Cell>
    <Cell ss:StyleID="s60"><Data ss:Type="Number">71.220275999999998</Data></Cell>
    <Cell ss:StyleID="s63"><Data ss:Type="Number">179.917845</Data></Cell>
   </Row>
   <Row ss:AutoFitHeight="0" ss:Height="12.75" ss:StyleID="s57">
    <Cell ss:StyleID="s62"><Data ss:Type="Number">74717977</Data></Cell>
    <Cell ss:StyleID="s61"><Data ss:Type="String">Q9H0E3</Data></Cell>
    <Cell ss:StyleID="s61"><Data ss:Type="String">Histone deacetylase complex subunit SAP130</Data></Cell>
    <Cell ss:StyleID="s61"><Data ss:Type="String">Chromatin modification</Data></Cell>
    <Cell ss:StyleID="s61"><Data ss:Type="String">Sin3</Data></Cell>
    <Cell ss:StyleID="s61"/>
    <Cell ss:StyleID="s60"><Data ss:Type="Number">5.9219739999999996</Data></Cell>
    <Cell ss:StyleID="s60"><Data ss:Type="Number">3.4658720000000001</Data></Cell>
    <Cell ss:StyleID="s63"><Data ss:Type="Number">0</Data></Cell>
   </Row>
   <Row ss:AutoFitHeight="0" ss:Height="12.75" ss:StyleID="s57">
    <Cell ss:StyleID="s62"><Data ss:Type="Number">51315808</Data></Cell>
    <Cell ss:StyleID="s61"><Data ss:Type="String">O60341</Data></Cell>
    <Cell ss:StyleID="s61"><Data ss:Type="String">Lysine-specific histone demethylase 1A</Data></Cell>
    <Cell ss:StyleID="s61"><Data ss:Type="String">Chromatin modification</Data></Cell>
    <Cell ss:StyleID="s61"><Data ss:Type="String">K-demethylases</Data></Cell>
    <Cell ss:StyleID="s61"/>
    <Cell ss:StyleID="s60"><Data ss:Type="Number">50.990138999999999</Data></Cell>
    <Cell ss:StyleID="s60"><Data ss:Type="Number">34.105483999999997</Data></Cell>
    <Cell ss:StyleID="s63"><Data ss:Type="Number">13.846795999999999</Data></Cell>
   </Row>
   <Row ss:AutoFitHeight="0" ss:Height="12.75" ss:StyleID="s57">
    <Cell ss:StyleID="s62"><Data ss:Type="Number">38257795</Data></Cell>
    <Cell ss:StyleID="s61"><Data ss:Type="String">Q9Y2K7</Data></Cell>
    <Cell ss:StyleID="s61"><Data ss:Type="String">Lysine-specific demethylase 2A</Data></Cell>
    <Cell ss:StyleID="s61"><Data ss:Type="String">Chromatin modification</Data></Cell>
    <Cell ss:StyleID="s61"><Data ss:Type="String">K-demethylases</Data></Cell>
    <Cell ss:StyleID="s61"/>
    <Cell ss:StyleID="s60"><Data ss:Type="Number">26.704941000000002</Data></Cell>
    <Cell ss:StyleID="s60"><Data ss:Type="Number">0</Data></Cell>
    <Cell ss:StyleID="s63"><Data ss:Type="Number">13.536970999999999</Data></Cell>
   </Row>
   <Row ss:AutoFitHeight="0" ss:Height="12.75" ss:StyleID="s57">
    <Cell ss:StyleID="s62"><Data ss:Type="Number">308153659</Data></Cell>
    <Cell ss:StyleID="s61"><Data ss:Type="String">Q9Y4C1</Data></Cell>
    <Cell ss:StyleID="s61"><Data ss:Type="String">Lysine-specific demethylase 3A</Data></Cell>
    <Cell ss:StyleID="s61"><Data ss:Type="String">Chromatin modification</Data></Cell>
    <Cell ss:StyleID="s61"><Data ss:Type="String">K-demethylases</Data></Cell>
    <Cell ss:StyleID="s61"/>
    <Cell ss:StyleID="s60"><Data ss:Type="Number">7.047193</Data></Cell>
    <Cell ss:StyleID="s60"><Data ss:Type="Number">2.749609</Data></Cell>
    <Cell ss:StyleID="s63"><Data ss:Type="Number">5.9538080000000004</Data></Cell>
   </Row>
   <Row ss:AutoFitHeight="0" ss:Height="12.75" ss:StyleID="s57">
    <Cell ss:StyleID="s62"><Data ss:Type="Number">308153456</Data></Cell>
    <Cell ss:StyleID="s61"><Data ss:Type="String">Q7LBC6</Data></Cell>
    <Cell ss:StyleID="s61"><Data ss:Type="String">Lysine-specific demethylase 3B</Data></Cell>
    <Cell ss:StyleID="s61"><Data ss:Type="String">Chromatin modification</Data></Cell>
    <Cell ss:StyleID="s61"><Data ss:Type="String">K-demethylases</Data></Cell>
    <Cell ss:StyleID="s61"/>
    <Cell ss:StyleID="s60"><Data ss:Type="Number">31.718373</Data></Cell>
    <Cell ss:StyleID="s60"><Data ss:Type="Number">10.312987</Data></Cell>
    <Cell ss:StyleID="s63"><Data ss:Type="Number">29.030307000000001</Data></Cell>
   </Row>
   <Row ss:AutoFitHeight="0" ss:Height="12.75" ss:StyleID="s57">
    <Cell ss:StyleID="s62"><Data ss:Type="Number">308153457</Data></Cell>
    <Cell ss:StyleID="s61"><Data ss:Type="String">O75164</Data></Cell>
    <Cell ss:StyleID="s61"><Data ss:Type="String">Lysine-specific demethylase 4A</Data></Cell>
    <Cell ss:StyleID="s61"><Data ss:Type="String">Chromatin modification</Data></Cell>
    <Cell ss:StyleID="s61"><Data ss:Type="String">K-demethylases</Data></Cell>
    <Cell ss:StyleID="s61"/>
    <Cell ss:StyleID="s60"><Data ss:Type="Number">2.916461</Data></Cell>
    <Cell ss:StyleID="s60"><Data ss:Type="Number">0</Data></Cell>
    <Cell ss:StyleID="s63"><Data ss:Type="Number">0</Data></Cell>
   </Row>
   <Row ss:AutoFitHeight="0" ss:Height="12.75" ss:StyleID="s57">
    <Cell ss:StyleID="s62"><Data ss:Type="Number">134047803</Data></Cell>
    <Cell ss:StyleID="s61"><Data ss:Type="String">O94953</Data></Cell>
    <Cell ss:StyleID="s61"><Data ss:Type="String">Lysine-specific demethylase 4B</Data></Cell>
    <Cell ss:StyleID="s61"><Data ss:Type="String">Chromatin modification</Data></Cell>
    <Cell ss:StyleID="s61"><Data ss:Type="String">K-demethylases</Data></Cell>
    <Cell ss:StyleID="s61"/>
    <Cell ss:StyleID="s60"><Data ss:Type="Number">5.662617</Data></Cell>
    <Cell ss:StyleID="s60"><Data ss:Type="Number">0</Data></Cell>
    <Cell ss:StyleID="s63"><Data ss:Type="Number">0</Data></Cell>
   </Row>
   <Row ss:AutoFitHeight="0" ss:Height="12.75" ss:StyleID="s57">
    <Cell ss:StyleID="s62"><Data ss:Type="Number">215274124</Data></Cell>
    <Cell ss:StyleID="s61"><Data ss:Type="String">P29375</Data></Cell>
    <Cell ss:StyleID="s61"><Data ss:Type="String">Lysine-specific demethylase 5A</Data></Cell>
    <Cell ss:StyleID="s61"><Data ss:Type="String">Chromatin modification</Data></Cell>
    <Cell ss:StyleID="s61"><Data ss:Type="String">K-demethylases</Data></Cell>
    <Cell ss:StyleID="s61"/>
    <Cell ss:StyleID="s60"><Data ss:Type="Number">0</Data></Cell>
    <Cell ss:StyleID="s60"><Data ss:Type="Number">3.6723240000000001</Data></Cell>
    <Cell ss:StyleID="s63"><Data ss:Type="Number">4.6538339999999998</Data></Cell>
   </Row>
   <Row ss:AutoFitHeight="0" ss:Height="12.75" ss:StyleID="s57">
    <Cell ss:StyleID="s62"><Data ss:Type="Number">215274229</Data></Cell>
    <Cell ss:StyleID="s61"><Data ss:Type="String">O75151</Data></Cell>
    <Cell ss:StyleID="s61"><Data ss:Type="String">Lysine-specific demethylase PHF2</Data></Cell>
    <Cell ss:StyleID="s61"><Data ss:Type="String">Chromatin modification</Data></Cell>
    <Cell ss:StyleID="s61"><Data ss:Type="String">K-demethylases</Data></Cell>
    <Cell ss:StyleID="s61"/>
    <Cell ss:StyleID="s60"><Data ss:Type="Number">8.4939260000000001</Data></Cell>
    <Cell ss:StyleID="s60"><Data ss:Type="Number">3.314082</Data></Cell>
    <Cell ss:StyleID="s63"><Data ss:Type="Number">0</Data></Cell>
   </Row>
   <Row ss:AutoFitHeight="0" ss:Height="12.75" ss:StyleID="s57">
    <Cell ss:StyleID="s62"><Data ss:Type="Number">3334209</Data></Cell>
    <Cell ss:StyleID="s61"><Data ss:Type="String">O14929</Data></Cell>
    <Cell ss:StyleID="s61"><Data ss:Type="String">Histone acetyltransferase type B catalytic subunit</Data></Cell>
    <Cell ss:StyleID="s61"><Data ss:Type="String">Chromatin modification</Data></Cell>
    <Cell ss:StyleID="s61"><Data ss:Type="String">K-acetyltransferases</Data></Cell>
    <Cell ss:StyleID="s61"/>
    <Cell ss:StyleID="s60"><Data ss:Type="Number">88.872005000000001</Data></Cell>
    <Cell ss:StyleID="s60"><Data ss:Type="Number">26.006449</Data></Cell>
    <Cell ss:StyleID="s63"><Data ss:Type="Number">28.156253</Data></Cell>
   </Row>
   <Row ss:AutoFitHeight="0" ss:Height="12.75" ss:StyleID="s57">
    <Cell ss:StyleID="s62"><Data ss:Type="Number">116241283</Data></Cell>
    <Cell ss:StyleID="s61"><Data ss:Type="String">Q92793</Data></Cell>
    <Cell ss:StyleID="s61"><Data ss:Type="String">CREB-binding protein</Data></Cell>
    <Cell ss:StyleID="s61"><Data ss:Type="String">Chromatin modification</Data></Cell>
    <Cell ss:StyleID="s61"><Data ss:Type="String">K-acetyltransferases</Data></Cell>
    <Cell ss:StyleID="s61"/>
    <Cell ss:StyleID="s60"><Data ss:Type="Number">11.436539</Data></Cell>
    <Cell ss:StyleID="s60"><Data ss:Type="Number">4.4622039999999998</Data></Cell>
    <Cell ss:StyleID="s63"><Data ss:Type="Number">4.8310690000000003</Data></Cell>
   </Row>
   <Row ss:AutoFitHeight="0" ss:Height="12.75" ss:StyleID="s57">
    <Cell ss:StyleID="s62"><Data ss:Type="Number">223590203</Data></Cell>
    <Cell ss:StyleID="s61"><Data ss:Type="String">Q09472</Data></Cell>
    <Cell ss:StyleID="s61"><Data ss:Type="String">Histone acetyltransferase p300</Data></Cell>
    <Cell ss:StyleID="s61"><Data ss:Type="String">Chromatin modification</Data></Cell>
    <Cell ss:StyleID="s61"><Data ss:Type="String">K-acetyltransferases</Data></Cell>
    <Cell ss:StyleID="s61"/>
    <Cell ss:StyleID="s60"><Data ss:Type="Number">6.4273280000000002</Data></Cell>
    <Cell ss:StyleID="s60"><Data ss:Type="Number">4.5139610000000001</Data></Cell>
    <Cell ss:StyleID="s63"><Data ss:Type="Number">3.25807</Data></Cell>
   </Row>
   <Row ss:AutoFitHeight="0" ss:Height="12.75" ss:StyleID="s57">
    <Cell ss:StyleID="s62"><Data ss:Type="Number">115942</Data></Cell>
    <Cell ss:StyleID="s61"><Data ss:Type="String">P21675</Data></Cell>
    <Cell ss:StyleID="s61"><Data ss:Type="String">Transcription initiation factor TFIID subunit 1</Data></Cell>
    <Cell ss:StyleID="s61"><Data ss:Type="String">Chromatin modification</Data></Cell>
    <Cell ss:StyleID="s61"><Data ss:Type="String">K-acetyltransferases</Data></Cell>
    <Cell ss:StyleID="s61"/>
    <Cell ss:StyleID="s60"><Data ss:Type="Number">3.315293</Data></Cell>
    <Cell ss:StyleID="s60"><Data ss:Type="Number">0</Data></Cell>
    <Cell ss:StyleID="s63"><Data ss:Type="Number">0</Data></Cell>
   </Row>
   <Row ss:AutoFitHeight="0" ss:Height="12.75" ss:StyleID="s57">
    <Cell ss:StyleID="s62"><Data ss:Type="Number">68565854</Data></Cell>
    <Cell ss:StyleID="s61"><Data ss:Type="String">O95251</Data></Cell>
    <Cell ss:StyleID="s61"><Data ss:Type="String">Histone acetyltransferase KAT7</Data></Cell>
    <Cell ss:StyleID="s61"><Data ss:Type="String">Chromatin modification</Data></Cell>
    <Cell ss:StyleID="s61"><Data ss:Type="String">K-acetyltransferases</Data></Cell>
    <Cell ss:StyleID="s61"/>
    <Cell ss:StyleID="s60"><Data ss:Type="Number">15.23624</Data></Cell>
    <Cell ss:StyleID="s60"><Data ss:Type="Number">11.889473000000001</Data></Cell>
    <Cell ss:StyleID="s63"><Data ss:Type="Number">19.308461999999999</Data></Cell>
   </Row>
   <Row ss:AutoFitHeight="0" ss:Height="12.75" ss:StyleID="s57">
    <Cell ss:StyleID="s62"><Data ss:Type="Number">145558902</Data></Cell>
    <Cell ss:StyleID="s61"><Data ss:Type="String">Q9H9T3</Data></Cell>
    <Cell ss:StyleID="s61"><Data ss:Type="String">Elongator complex protein 3</Data></Cell>
    <Cell ss:StyleID="s61"><Data ss:Type="String">Chromatin modification</Data></Cell>
    <Cell ss:StyleID="s61"><Data ss:Type="String">K-acetyltransferases</Data></Cell>
    <Cell ss:StyleID="s61"/>
    <Cell ss:StyleID="s60"><Data ss:Type="Number">22.691877000000002</Data></Cell>
    <Cell ss:StyleID="s60"><Data ss:Type="Number">0</Data></Cell>
    <Cell ss:StyleID="s63"><Data ss:Type="Number">7.1891959999999999</Data></Cell>
   </Row>
   <Row ss:AutoFitHeight="0" ss:Height="12.75" ss:StyleID="s57">
    <Cell ss:StyleID="s62"><Data ss:Type="Number">212276467</Data></Cell>
    <Cell ss:StyleID="s61"><Data ss:Type="String">Q9UKN8</Data></Cell>
    <Cell ss:StyleID="s61"><Data ss:Type="String">General transcription factor 3C polypeptide 4</Data></Cell>
    <Cell ss:StyleID="s61"><Data ss:Type="String">Chromatin modification</Data></Cell>
    <Cell ss:StyleID="s61"><Data ss:Type="String">K-acetyltransferases</Data></Cell>
    <Cell ss:StyleID="s61"/>
    <Cell ss:StyleID="s60"><Data ss:Type="Number">52.851092999999999</Data></Cell>
    <Cell ss:StyleID="s60"><Data ss:Type="Number">0</Data></Cell>
    <Cell ss:StyleID="s63"><Data ss:Type="Number">0</Data></Cell>
   </Row>
   <Row ss:AutoFitHeight="0" ss:Height="12.75" ss:StyleID="s57">
    <Cell ss:StyleID="s62"><Data ss:Type="Number">25091290</Data></Cell>
    <Cell ss:StyleID="s61"><Data ss:Type="String">O43463</Data></Cell>
    <Cell ss:StyleID="s61"><Data ss:Type="String">Histone-lysine N-methyltransferase SUV39H1</Data></Cell>
    <Cell ss:StyleID="s61"><Data ss:Type="String">Chromatin modification</Data></Cell>
    <Cell ss:StyleID="s61"><Data ss:Type="String">K-methyltransferases</Data></Cell>
    <Cell ss:StyleID="s61"/>
    <Cell ss:StyleID="s60"><Data ss:Type="Number">22.595492</Data></Cell>
    <Cell ss:StyleID="s60"><Data ss:Type="Number">0</Data></Cell>
    <Cell ss:StyleID="s63"><Data ss:Type="Number">0</Data></Cell>
   </Row>
   <Row ss:AutoFitHeight="0" ss:Height="12.75" ss:StyleID="s57">
    <Cell ss:StyleID="s62"><Data ss:Type="Number">25091325</Data></Cell>
    <Cell ss:StyleID="s61"><Data ss:Type="String">Q9H5I1</Data></Cell>
    <Cell ss:StyleID="s61"><Data ss:Type="String">Histone-lysine N-methyltransferase SUV39H2</Data></Cell>
    <Cell ss:StyleID="s61"><Data ss:Type="String">Chromatin modification</Data></Cell>
    <Cell ss:StyleID="s61"><Data ss:Type="String">K-methyltransferases</Data></Cell>
    <Cell ss:StyleID="s61"/>
    <Cell ss:StyleID="s60"><Data ss:Type="Number">15.137142000000001</Data></Cell>
    <Cell ss:StyleID="s60"><Data ss:Type="Number">0</Data></Cell>
    <Cell ss:StyleID="s63"><Data ss:Type="Number">0</Data></Cell>
   </Row>
   <Row ss:AutoFitHeight="0" ss:Height="12.75" ss:StyleID="s57">
    <Cell ss:StyleID="s62"><Data ss:Type="Number">116241348</Data></Cell>
    <Cell ss:StyleID="s61"><Data ss:Type="String">Q96KQ7</Data></Cell>
    <Cell ss:StyleID="s61"><Data ss:Type="String">Histone-lysine N-methyltransferase EHMT2</Data></Cell>
    <Cell ss:StyleID="s61"><Data ss:Type="String">Chromatin modification</Data></Cell>
    <Cell ss:StyleID="s61"><Data ss:Type="String">K-methyltransferases</Data></Cell>
    <Cell ss:StyleID="s61"/>
    <Cell ss:StyleID="s60"><Data ss:Type="Number">12.822786000000001</Data></Cell>
    <Cell ss:StyleID="s60"><Data ss:Type="Number">0</Data></Cell>
    <Cell ss:StyleID="s63"><Data ss:Type="Number">12.999967</Data></Cell>
   </Row>
   <Row ss:AutoFitHeight="0" ss:Height="12.75" ss:StyleID="s57">
    <Cell ss:StyleID="s62"><Data ss:Type="Number">325511404</Data></Cell>
    <Cell ss:StyleID="s61"><Data ss:Type="String">Q9H9B1</Data></Cell>
    <Cell ss:StyleID="s61"><Data ss:Type="String">Histone-lysine N-methyltransferase EHMT1</Data></Cell>
    <Cell ss:StyleID="s61"><Data ss:Type="String">Chromatin modification</Data></Cell>
    <Cell ss:StyleID="s61"><Data ss:Type="String">K-methyltransferases</Data></Cell>
    <Cell ss:StyleID="s61"/>
    <Cell ss:StyleID="s60"><Data ss:Type="Number">23.906889</Data></Cell>
    <Cell ss:StyleID="s60"><Data ss:Type="Number">2.7983310000000001</Data></Cell>
    <Cell ss:StyleID="s63"><Data ss:Type="Number">9.0889600000000002</Data></Cell>
   </Row>
   <Row ss:AutoFitHeight="0" ss:Height="12.75" ss:StyleID="s57">
    <Cell ss:StyleID="s62"><Data ss:Type="Number">146345435</Data></Cell>
    <Cell ss:StyleID="s61"><Data ss:Type="String">Q03164</Data></Cell>
    <Cell ss:StyleID="s61"><Data ss:Type="String">Histone-lysine N-methyltransferase 2A</Data></Cell>
    <Cell ss:StyleID="s61"><Data ss:Type="String">Chromatin modification</Data></Cell>
    <Cell ss:StyleID="s61"><Data ss:Type="String">K-methyltransferases</Data></Cell>
    <Cell ss:StyleID="s61"/>
    <Cell ss:StyleID="s60"><Data ss:Type="Number">23.455134000000001</Data></Cell>
    <Cell ss:StyleID="s60"><Data ss:Type="Number">7.3212080000000004</Data></Cell>
    <Cell ss:StyleID="s63"><Data ss:Type="Number">15.852819999999999</Data></Cell>
   </Row>
   <Row ss:AutoFitHeight="0" ss:Height="12.75" ss:StyleID="s57">
    <Cell ss:StyleID="s62"><Data ss:Type="Number">12643900</Data></Cell>
    <Cell ss:StyleID="s61"><Data ss:Type="String">Q9UMN6</Data></Cell>
    <Cell ss:StyleID="s61"><Data ss:Type="String">Histone-lysine N-methyltransferase 2B</Data></Cell>
    <Cell ss:StyleID="s61"><Data ss:Type="String">Chromatin modification</Data></Cell>
    <Cell ss:StyleID="s61"><Data ss:Type="String">K-methyltransferases</Data></Cell>
    <Cell ss:StyleID="s61"/>
    <Cell ss:StyleID="s60"><Data ss:Type="Number">2.2859039999999999</Data></Cell>
    <Cell ss:StyleID="s60"><Data ss:Type="Number">1.337839</Data></Cell>
    <Cell ss:StyleID="s63"><Data ss:Type="Number">0</Data></Cell>
   </Row>
   <Row ss:AutoFitHeight="0" ss:Height="12.75" ss:StyleID="s57">
    <Cell ss:StyleID="s62"><Data ss:Type="Number">74723669</Data></Cell>
    <Cell ss:StyleID="s61"><Data ss:Type="String">Q8IZD2</Data></Cell>
    <Cell ss:StyleID="s61"><Data ss:Type="String">Histone-lysine N-methyltransferase 2E</Data></Cell>
    <Cell ss:StyleID="s61"><Data ss:Type="String">Chromatin modification</Data></Cell>
    <Cell ss:StyleID="s61"><Data ss:Type="String">K-methyltransferases</Data></Cell>
    <Cell ss:StyleID="s61"/>
    <Cell ss:StyleID="s60"><Data ss:Type="Number">1.670137</Data></Cell>
    <Cell ss:StyleID="s60"><Data ss:Type="Number">0</Data></Cell>
    <Cell ss:StyleID="s63"><Data ss:Type="Number">0</Data></Cell>
   </Row>
   <Row ss:AutoFitHeight="0" ss:Height="12.75" ss:StyleID="s57">
    <Cell ss:StyleID="s62"><Data ss:Type="Number">68052990</Data></Cell>
    <Cell ss:StyleID="s61"><Data ss:Type="String">O15047</Data></Cell>
    <Cell ss:StyleID="s61"><Data ss:Type="String">Histone-lysine N-methyltransferase SETD1A</Data></Cell>
    <Cell ss:StyleID="s61"><Data ss:Type="String">Chromatin modification</Data></Cell>
    <Cell ss:StyleID="s61"><Data ss:Type="String">K-methyltransferases</Data></Cell>
    <Cell ss:StyleID="s61"/>
    <Cell ss:StyleID="s60"><Data ss:Type="Number">7.2715040000000002</Data></Cell>
    <Cell ss:StyleID="s60"><Data ss:Type="Number">6.38354</Data></Cell>
    <Cell ss:StyleID="s63"><Data ss:Type="Number">11.518717000000001</Data></Cell>
   </Row>
   <Row ss:AutoFitHeight="0" ss:Height="12.75" ss:StyleID="s57">
    <Cell ss:StyleID="s62"><Data ss:Type="Number">296452963</Data></Cell>
    <Cell ss:StyleID="s61"><Data ss:Type="String">Q9BYW2</Data></Cell>
    <Cell ss:StyleID="s61"><Data ss:Type="String">Histone-lysine N-methyltransferase SETD2</Data></Cell>
    <Cell ss:StyleID="s61"><Data ss:Type="String">Chromatin modification</Data></Cell>
    <Cell ss:StyleID="s61"><Data ss:Type="String">K-methyltransferases</Data></Cell>
    <Cell ss:StyleID="s61"/>
    <Cell ss:StyleID="s60"><Data ss:Type="Number">1.2102630000000001</Data></Cell>
    <Cell ss:StyleID="s60"><Data ss:Type="Number">0</Data></Cell>
    <Cell ss:StyleID="s63"><Data ss:Type="Number">0</Data></Cell>
   </Row>
   <Row ss:AutoFitHeight="0" ss:Height="12.75" ss:StyleID="s57">
    <Cell ss:StyleID="s62"><Data ss:Type="Number">3334180</Data></Cell>
    <Cell ss:StyleID="s61"><Data ss:Type="String">Q15910</Data></Cell>
    <Cell ss:StyleID="s61"><Data ss:Type="String">Histone-lysine N-methyltransferase EZH2</Data></Cell>
    <Cell ss:StyleID="s61"><Data ss:Type="String">Chromatin modification</Data></Cell>
    <Cell ss:StyleID="s61"><Data ss:Type="String">K-methyltransferases</Data></Cell>
    <Cell ss:StyleID="s61"/>
    <Cell ss:StyleID="s60"><Data ss:Type="Number">8.3193409999999997</Data></Cell>
    <Cell ss:StyleID="s60"><Data ss:Type="Number">9.7378929999999997</Data></Cell>
    <Cell ss:StyleID="s63"><Data ss:Type="Number">0</Data></Cell>
   </Row>
   <Row ss:AutoFitHeight="0" ss:Height="12.75" ss:StyleID="s57">
    <Cell ss:StyleID="s62"><Data ss:Type="Number">25091217</Data></Cell>
    <Cell ss:StyleID="s61"><Data ss:Type="String">Q8WTS6</Data></Cell>
    <Cell ss:StyleID="s61"><Data ss:Type="String">Histone-lysine N-methyltransferase SETD7</Data></Cell>
    <Cell ss:StyleID="s61"><Data ss:Type="String">Chromatin modification</Data></Cell>
    <Cell ss:StyleID="s61"><Data ss:Type="String">K-methyltransferases</Data></Cell>
    <Cell ss:StyleID="s61"/>
    <Cell ss:StyleID="s60"><Data ss:Type="Number">0</Data></Cell>
    <Cell ss:StyleID="s60"><Data ss:Type="Number">9.924137</Data></Cell>
    <Cell ss:StyleID="s63"><Data ss:Type="Number">10.744508</Data></Cell>
   </Row>
   <Row ss:AutoFitHeight="0" ss:Height="12.75" ss:StyleID="s57">
    <Cell ss:StyleID="s62"><Data ss:Type="Number">38258608</Data></Cell>
    <Cell ss:StyleID="s61"><Data ss:Type="String">Q8IXJ6</Data></Cell>
    <Cell ss:StyleID="s61"><Data ss:Type="String">NAD-dependent protein deacetylase sirtuin-2</Data></Cell>
    <Cell ss:StyleID="s61"><Data ss:Type="String">Chromatin modification</Data></Cell>
    <Cell ss:StyleID="s61"><Data ss:Type="String">Histone deacetylase</Data></Cell>
    <Cell ss:StyleID="s61"/>
    <Cell ss:StyleID="s60"><Data ss:Type="Number">7.9771570000000001</Data></Cell>
    <Cell ss:StyleID="s60"><Data ss:Type="Number">0</Data></Cell>
    <Cell ss:StyleID="s63"><Data ss:Type="Number">0</Data></Cell>
   </Row>
   <Row ss:AutoFitHeight="0" ss:Height="12.75" ss:StyleID="s57">
    <Cell ss:StyleID="s62"><Data ss:Type="Number">38258651</Data></Cell>
    <Cell ss:StyleID="s61"><Data ss:Type="String">Q9NTG7</Data></Cell>
    <Cell ss:StyleID="s61"><Data ss:Type="String">NAD-dependent protein deacetylase sirtuin-3</Data></Cell>
    <Cell ss:StyleID="s61"><Data ss:Type="String">Chromatin modification</Data></Cell>
    <Cell ss:StyleID="s61"><Data ss:Type="String">Histone deacetylase</Data></Cell>
    <Cell ss:StyleID="s61"/>
    <Cell ss:StyleID="s60"><Data ss:Type="Number">15.554456999999999</Data></Cell>
    <Cell ss:StyleID="s60"><Data ss:Type="Number">9.1033439999999999</Data></Cell>
    <Cell ss:StyleID="s63"><Data ss:Type="Number">9.8558649999999997</Data></Cell>
   </Row>
   <Row ss:AutoFitHeight="0" ss:Height="12.75" ss:StyleID="s57">
    <Cell ss:StyleID="s62"><Data ss:Type="Number">38258652</Data></Cell>
    <Cell ss:StyleID="s61"><Data ss:Type="String">Q9NXA8</Data></Cell>
    <Cell ss:StyleID="s61"><Data ss:Type="String">NAD-dependent protein deacylase sirtuin-5</Data></Cell>
    <Cell ss:StyleID="s61"><Data ss:Type="String">Chromatin modification</Data></Cell>
    <Cell ss:StyleID="s61"><Data ss:Type="String">Histone deacetylase</Data></Cell>
    <Cell ss:StyleID="s61"/>
    <Cell ss:StyleID="s60"><Data ss:Type="Number">10.010046000000001</Data></Cell>
    <Cell ss:StyleID="s60"><Data ss:Type="Number">11.716884</Data></Cell>
    <Cell ss:StyleID="s63"><Data ss:Type="Number">12.685452</Data></Cell>
   </Row>
   <Row ss:AutoFitHeight="0" ss:Height="12.75" ss:StyleID="s60">
    <Cell ss:StyleID="s68"><Data ss:Type="Number">38258612</Data></Cell>
    <Cell ss:StyleID="s69"><Data ss:Type="String">Q8N6T7</Data></Cell>
    <Cell ss:StyleID="s69"><Data ss:Type="String">NAD-dependent protein deacetylase sirtuin-6</Data></Cell>
    <Cell ss:StyleID="s69"><Data ss:Type="String">Chromatin modification</Data></Cell>
    <Cell ss:StyleID="s69"><Data ss:Type="String">Histone deacetylase</Data></Cell>
    <Cell ss:StyleID="s69"/>
    <Cell ss:StyleID="s70"><Data ss:Type="Number">8.7411670000000008</Data></Cell>
    <Cell ss:StyleID="s70"><Data ss:Type="Number">0</Data></Cell>
    <Cell ss:StyleID="s71"><Data ss:Type="Number">0</Data></Cell>
   </Row>
  </Table>
  <WorksheetOptions xmlns="urn:schemas-microsoft-com:office:excel">
   <PageSetup>
    <Header x:Margin="0.3"/>
    <Footer x:Margin="0.3"/>
    <PageMargins x:Bottom="0.75" x:Left="0.7" x:Right="0.7" x:Top="0.75"/>
   </PageSetup>
   <Print>
    <ValidPrinterInfo/>
    <HorizontalResolution>600</HorizontalResolution>
    <VerticalResolution>600</VerticalResolution>
   </Print>
   <Selected/>
   <FreezePanes/>
   <FrozenNoSplit/>
   <SplitHorizontal>4</SplitHorizontal>
   <TopRowBottomPane>4</TopRowBottomPane>
   <ActivePane>2</ActivePane>
   <Panes>
    <Pane>
     <Number>3</Number>
    </Pane>
    <Pane>
     <Number>2</Number>
     <ActiveRow>67</ActiveRow>
     <ActiveCol>2</ActiveCol>
    </Pane>
   </Panes>
   <ProtectObjects>False</ProtectObjects>
   <ProtectScenarios>False</ProtectScenarios>
  </WorksheetOptions>
 </Worksheet>
</Workbook>
